# Supplementary material for: 12-{[4-(4-Bromo­phen­yl)piperazin-1-yl]meth­yl}-9α-hy­droxy-4,8-dimethyl-3,14-dioxatri­cyclo­[9.3.0.02,4]tetra­dec-7-en-13-one
Source: Acta Crystallogr Sect E Struct Rep Online. 2014 Mar 29;70(Pt 4):o497–8. doi: 10.1107/S1600536814006473 (PMC3998562; doi:10.1107/S1600536814006473)
Supplement: Supplementary file 1 [file e-70-0o497-sup1.cif]

##############################################################################
#                                                                            #
# This CIF contains the data in a paper accepted for publication in          #
# Acta Crystallographica Section E. It conforms to the requirements of       #
# Notes for Authors for Acta Crystallographica Section E, and has been       #
# peer reviewed under the auspices of the IUCr Commission on Journals.       #
#                                                                            #
# Full details of the Crystallographic Information File format               #
# are given in the paper "The Crystallographic Information File (CIF):       #
# a New Standard Archive File for Crystallography" by S. R. Hall, F. H.      #
# Allen and I. D. Brown [Acta Cryst. (1991), A47, 655-685].                  #
#                                                                            #
# The current version of the core CIF dictionary is obtainable from          #
# ftp://ftp.iucr.org/pub/cif_core.dic.                                       #
#                                                                            #
# Software is freely available for graphical display of the structure(s)     #
# in this CIF. For information consult the CIF software page                 #
# http://www.iucr.org/resources/cif/software.                                #
#                                                                            #
# This file may be used for bona fide research purposes within the           #
# scientific community so long as proper attribution is given to the journal # 
# article from which it was obtained.                                        #
#                                                                            #
##############################################################################
data_I
_database_code_depnum_ccdc_archive 'CCDC 993318'
_audit_creation_method     SHELXL-97
_chemical_name_systematic
;\
12-{[4-(4-Bromophenyl)piperazin-1-yl]methyl}-9\a-hydroxy-4,8-dimethyl-\
3,14-dioxatricyclo[9.3.0.0^2,4^]tetradec-7-en-13-one
;
_chemical_name_common     ?
_chemical_formula_moiety     'C25 H33 Br N2 O4'
_chemical_formula_sum     'C25 H33 Br N2 O4'
_chemical_formula_iupac     'C25 H33 Br N2 O4'
_chemical_formula_weight     505.44
_chemical_melting_point     ?
_symmetry_cell_setting     monoclinic
_symmetry_space_group_name_H-M     'P 21'
_symmetry_space_group_name_Hall     'P 2yb'
loop_
    _symmetry_equiv_pos_as_xyz
    'x, y, z'
    '-x, y+1/2, -z'
_cell_length_a     9.6790(4)
_cell_length_b     7.0710(3)
_cell_length_c     17.3117(7)
_cell_angle_alpha     90.00
_cell_angle_beta     94.872(2)
_cell_angle_gamma     90.00
_cell_volume     1180.54(8)
_cell_formula_units_Z     2
_cell_measurement_reflns_used     5899
_cell_measurement_theta_min     2.4
_cell_measurement_theta_max     28.70
_cell_measurement_temperature     296(2)
_exptl_crystal_description     box
_exptl_crystal_colour     colourless
_exptl_crystal_size_max     0.5
_exptl_crystal_size_mid     0.03
_exptl_crystal_size_min     0.03
_exptl_crystal_density_diffrn     1.422
_exptl_crystal_density_meas     ?
_exptl_crystal_density_method     'not measured'
_exptl_crystal_F_000     528
_exptl_absorpt_coefficient_mu     1.775
_exptl_absorpt_correction_type     multi-scan
_exptl_absorpt_process_details     '(SADABS; Bruker, 2009)'
_exptl_absorpt_correction_T_min     0.6337
_exptl_absorpt_correction_T_max     0.7456
_diffrn_ambient_temperature     296(2)
_diffrn_radiation_type     MoK\a
_diffrn_radiation_wavelength     0.71073
_diffrn_radiation_source     'fine-focus sealed tube'
_diffrn_radiation_monochromator     graphite
_diffrn_measurement_device_type     'Bruker X8 APEX'
_diffrn_measurement_method     '\f and \w scans'
_diffrn_reflns_number     14527
_diffrn_reflns_av_R_equivalents     0.0238
_diffrn_reflns_av_sigmaI/netI     0.0486
_diffrn_reflns_theta_min     2.36
_diffrn_reflns_theta_max     28.70
_diffrn_reflns_theta_full     28.70
_diffrn_measured_fraction_theta_max     0.998
_diffrn_measured_fraction_theta_full     0.998
_diffrn_reflns_limit_h_min     -12
_diffrn_reflns_limit_h_max     13
_diffrn_reflns_limit_k_min     -9
_diffrn_reflns_limit_k_max     9
_diffrn_reflns_limit_l_min     -23
_diffrn_reflns_limit_l_max     23
_reflns_number_total     5899
_reflns_number_gt     5216
_reflns_threshold_expression     I>2sigma(I)
_refine_ls_structure_factor_coef     Fsqd
_refine_ls_matrix_type     full
_refine_ls_R_factor_all     0.0357
_refine_ls_R_factor_gt     0.0295
_refine_ls_wR_factor_gt     0.0737
_refine_ls_wR_factor_ref     0.0757
_refine_ls_goodness_of_fit_ref     1.032
_refine_ls_restrained_S_all     1.032
_refine_ls_number_reflns     5899
_refine_ls_number_parameters     292
_refine_ls_number_restraints     1
_refine_ls_hydrogen_treatment     constr
_refine_ls_weighting_scheme     calc
_refine_ls_weighting_details
                 'calc w=1/[\s^2^(Fo^2^)+(0.0313P)^2^] where P=(Fo^2^+2Fc^2^)/3'
_atom_sites_solution_hydrogens     geom
_atom_sites_solution_primary     direct
_atom_sites_solution_secondary     difmap
_refine_ls_shift/su_max     0.001
_refine_ls_shift/su_mean     0.000
_refine_diff_density_max     0.435
_refine_diff_density_min     -0.442
_refine_ls_extinction_method     none
_refine_ls_extinction_coef     ?
_refine_ls_abs_structure_details
                              'Flack & Bernardinelli (2000), 2614 Friedel pairs'
_refine_ls_abs_structure_Flack     0.007(5)
loop_
    _atom_type_symbol
    _atom_type_description
    _atom_type_scat_dispersion_real
    _atom_type_scat_dispersion_imag
    _atom_type_scat_source
    'C' 'C' 0.0033 0.0000
                         'International Tables Vol C Tables 4.2.6.8 and 6.1.1.4'
    'H' 'H' 0.0000 0.0000
                         'International Tables Vol C Tables 4.2.6.8 and 6.1.1.4'
    'N' 'N' 0.0061 0.0000
                         'International Tables Vol C Tables 4.2.6.8 and 6.1.1.4'
    'O' 'O' 0.0106 0.0000
                         'International Tables Vol C Tables 4.2.6.8 and 6.1.1.4'
_computing_data_collection     'APEX2 (Bruker, 2009)'
_computing_cell_refinement     'SAINT (Bruker, 2009)'
_computing_data_reduction     'SAINT (Bruker, 2009)'
_computing_structure_solution     'SHELXS97 (Sheldrick, 2008)'
_computing_structure_refinement     'SHELXL97 (Sheldrick, 2008)'
_computing_molecular_graphics     'ORTEP-3 for Windows (Farrugia, 2012)'
_computing_publication_material
                               'PLATON (Spek, 2009) and publCIF (Westrip, 2010)'
loop_
    _atom_site_type_symbol
    _atom_site_label
    _atom_site_fract_x
    _atom_site_fract_y
    _atom_site_fract_z
    _atom_site_U_iso_or_equiv
    _atom_site_adp_type
    _atom_site_calc_flag
    _atom_site_refinement_flags
    _atom_site_occupancy
    _atom_site_symmetry_multiplicity
    _atom_site_disorder_assembly
    _atom_site_disorder_group
    Br Br1 0.81297(2) 0.79383(4) -0.080172(12) 0.06016(9) Uani d . 1 1 . .
    O O1 0.06025(14) -0.47571(19) 0.48432(7) 0.0400(3) Uani d . 1 1 . .
    O O3 0.29861(12) -0.1832(2) 0.50486(6) 0.0367(3) Uani d . 1 1 . .
    O O4 0.34442(13) -0.25359(19) 0.21350(8) 0.0418(3) Uani d . 1 1 . .
    H H4 0.4035 -0.1779 0.2306 0.063 Uiso calc R 1 1 . .
    N N1 0.53704(14) 0.0338(2) 0.29071(8) 0.0302(3) Uani d . 1 1 . .
    N N2 0.63915(15) 0.2755(2) 0.17458(8) 0.0351(3) Uani d . 1 1 . .
    C C1 0.20134(15) -0.2018(3) 0.43565(8) 0.0280(3) Uani d . 1 1 . .
    H H1 0.1227 -0.1152 0.4376 0.034 Uiso calc R 1 1 . .
    O O2 0.51010(17) -0.0713(3) 0.53716(9) 0.0637(5) Uani d . 1 1 . .
    C C11 0.40639(17) -0.0352(2) 0.40481(10) 0.0301(3) Uani d . 1 1 . .
    H H11 0.3778 0.0978 0.4024 0.036 Uiso calc R 1 1 . .
    C C10 0.28736(16) -0.1544(2) 0.36682(9) 0.0257(3) Uani d . 1 1 . .
    H H10 0.3270 -0.2728 0.3492 0.031 Uiso calc R 1 1 . .
    C C2 0.15415(18) -0.4034(2) 0.43110(10) 0.0302(3) Uani d . 1 1 . .
    H H2 0.2277 -0.4925 0.4205 0.036 Uiso calc R 1 1 . .
    C C9 0.20719(17) -0.0612(2) 0.29633(10) 0.0275(3) Uani d . 1 1 . .
    H H9A 0.2462 0.0630 0.2885 0.033 Uiso calc R 1 1 . .
    H H9B 0.1115 -0.0439 0.3075 0.033 Uiso calc R 1 1 . .
    C C20 0.66722(19) 0.3843(3) 0.11021(10) 0.0333(4) Uani d . 1 1 . .
    C C15 -0.1053(2) -0.3330(3) 0.38362(13) 0.0416(4) Uani d . 1 1 . .
    H H15A -0.1899 -0.3920 0.3961 0.062 Uiso calc R 1 1 . .
    H H15B -0.1117 -0.3022 0.3294 0.062 Uiso calc R 1 1 . .
    H H15C -0.0903 -0.2196 0.4136 0.062 Uiso calc R 1 1 . .
    C C8 0.21012(17) -0.1764(2) 0.22029(9) 0.0311(3) Uani d . 1 1 . .
    H H8 0.1889 -0.0899 0.1766 0.037 Uiso calc R 1 1 . .
    C C7 0.09765(18) -0.3259(3) 0.21770(10) 0.0315(3) Uani d . 1 1 . .
    C C14 -0.0380(2) -0.2547(3) 0.18031(13) 0.0460(5) Uani d . 1 1 . .
    H H14A -0.1099 -0.3441 0.1886 0.069 Uiso calc R 1 1 . .
    H H14B -0.0312 -0.2393 0.1257 0.069 Uiso calc R 1 1 . .
    H H14C -0.0595 -0.1353 0.2027 0.069 Uiso calc R 1 1 . .
    C C3 0.01452(19) -0.4672(2) 0.40199(10) 0.0319(4) Uani d . 1 1 . .
    C C16 0.5343(2) 0.2401(3) 0.29620(11) 0.0392(4) Uani d . 1 1 . .
    H H16A 0.6185 0.2834 0.3253 0.047 Uiso calc R 1 1 . .
    H H16B 0.4563 0.2783 0.3242 0.047 Uiso calc R 1 1 . .
    C C17 0.5224(2) 0.3318(3) 0.21754(11) 0.0421(5) Uani d . 1 1 . .
    H H17A 0.4361 0.2940 0.1891 0.051 Uiso calc R 1 1 . .
    H H17B 0.5215 0.4683 0.2233 0.051 Uiso calc R 1 1 . .
    C C5 0.0058(2) -0.6297(2) 0.27166(12) 0.0395(4) Uani d . 1 1 . .
    H H5A 0.0218 -0.7510 0.2478 0.047 Uiso calc R 1 1 . .
    H H5B -0.0839 -0.5833 0.2507 0.047 Uiso calc R 1 1 . .
    C C6 0.1169(2) -0.4925(2) 0.25258(10) 0.0343(4) Uani d . 1 1 . .
    H H6 0.2081 -0.5278 0.2666 0.041 Uiso calc R 1 1 . .
    C C13 0.54475(19) -0.0520(3) 0.36882(11) 0.0364(4) Uani d . 1 1 . .
    H H13A 0.6166 0.0107 0.4020 0.044 Uiso calc R 1 1 . .
    H H13B 0.5696 -0.1844 0.3653 0.044 Uiso calc R 1 1 . .
    C C21 0.5923(2) 0.5468(3) 0.08862(11) 0.0379(4) Uani d . 1 1 . .
    H H21 0.5133 0.5762 0.1133 0.046 Uiso calc R 1 1 . .
    C C22 0.6333(2) 0.6657(3) 0.03105(11) 0.0420(4) Uani d . 1 1 . .
    H H22 0.5826 0.7745 0.0179 0.050 Uiso calc R 1 1 . .
    C C18 0.6578(2) -0.0185(3) 0.24953(12) 0.0387(4) Uani d . 1 1 . .
    H H18A 0.6627 -0.1551 0.2451 0.046 Uiso calc R 1 1 . .
    H H18B 0.7419 0.0249 0.2786 0.046 Uiso calc R 1 1 . .
    C C4 0.0055(2) -0.6550(2) 0.36027(12) 0.0398(4) Uani d . 1 1 . .
    H H4A -0.0788 -0.7194 0.3717 0.048 Uiso calc R 1 1 . .
    H H4B 0.0835 -0.7333 0.3790 0.048 Uiso calc R 1 1 . .
    C C12 0.4169(2) -0.0961(3) 0.48858(11) 0.0389(4) Uani d . 1 1 . .
    C C24 0.8214(2) 0.4589(4) 0.01092(13) 0.0514(5) Uani d . 1 1 . .
    H H24 0.8976 0.4280 -0.0158 0.062 Uiso calc R 1 1 . .
    C C23 0.7487(2) 0.6225(3) -0.00648(11) 0.0414(4) Uani d . 1 1 . .
    C C19 0.6466(2) 0.0693(3) 0.16953(11) 0.0383(4) Uani d . 1 1 . .
    H H19A 0.7265 0.0336 0.1427 0.046 Uiso calc R 1 1 . .
    H H19B 0.5642 0.0220 0.1399 0.046 Uiso calc R 1 1 . .
    C C25 0.7808(2) 0.3408(3) 0.06823(12) 0.0471(5) Uani d . 1 1 . .
    H H25 0.8299 0.2297 0.0793 0.057 Uiso calc R 1 1 . .
loop_
    _atom_site_aniso_label
    _atom_site_aniso_U_11
    _atom_site_aniso_U_22
    _atom_site_aniso_U_33
    _atom_site_aniso_U_12
    _atom_site_aniso_U_13
    _atom_site_aniso_U_23
    Br1 0.06273(15) 0.07268(15) 0.04532(12) -0.01813(12) 0.00605(9) 0.02022(11)
    O1 0.0448(8) 0.0446(7) 0.0312(7) -0.0100(6) 0.0071(6) 0.0077(5)
    O3 0.0389(6) 0.0481(7) 0.0232(5) -0.0105(6) 0.0036(4) 0.0038(5)
    O4 0.0341(7) 0.0539(8) 0.0390(7) 0.0043(6) 0.0129(6) -0.0079(6)
    N1 0.0268(7) 0.0342(7) 0.0301(7) 0.0026(6) 0.0059(6) 0.0041(6)
    N2 0.0405(8) 0.0358(7) 0.0306(7) 0.0071(7) 0.0129(6) 0.0049(6)
    C1 0.0287(7) 0.0316(7) 0.0241(7) -0.0003(7) 0.0043(5) 0.0015(7)
    O2 0.0577(10) 0.0973(13) 0.0334(8) -0.0328(10) -0.0125(7) 0.0183(9)
    C11 0.0295(9) 0.0359(8) 0.0245(8) -0.0029(7) 0.0003(6) 0.0029(6)
    C10 0.0262(8) 0.0286(7) 0.0227(7) 0.0038(6) 0.0043(6) 0.0011(5)
    C2 0.0328(9) 0.0299(7) 0.0283(8) 0.0024(7) 0.0045(7) 0.0058(6)
    C9 0.0280(8) 0.0271(7) 0.0274(8) 0.0050(6) 0.0014(6) 0.0022(6)
    C20 0.0325(9) 0.0395(9) 0.0281(9) 0.0016(7) 0.0033(7) 0.0017(7)
    C15 0.0328(10) 0.0442(10) 0.0484(12) 0.0042(8) 0.0058(8) -0.0078(9)
    C8 0.0338(8) 0.0362(9) 0.0232(7) 0.0060(7) 0.0028(6) 0.0036(7)
    C7 0.0332(9) 0.0361(8) 0.0252(8) 0.0059(7) 0.0015(7) -0.0057(6)
    C14 0.0394(10) 0.0482(11) 0.0478(11) 0.0022(8) -0.0109(8) 0.0045(9)
    C3 0.0338(9) 0.0315(8) 0.0310(9) -0.0022(7) 0.0065(7) 0.0005(7)
    C16 0.0476(11) 0.0376(9) 0.0346(9) 0.0001(7) 0.0158(8) -0.0007(7)
    C17 0.0503(11) 0.0362(10) 0.0428(10) 0.0128(8) 0.0219(9) 0.0053(8)
    C5 0.0468(11) 0.0280(8) 0.0428(11) 0.0010(7) -0.0005(8) -0.0059(7)
    C6 0.0372(9) 0.0337(8) 0.0321(9) 0.0074(7) 0.0035(7) -0.0058(7)
    C13 0.0274(9) 0.0472(10) 0.0343(9) -0.0015(7) 0.0016(7) 0.0097(8)
    C21 0.0371(10) 0.0421(9) 0.0353(9) 0.0033(8) 0.0073(8) 0.0044(8)
    C22 0.0491(12) 0.0412(9) 0.0353(10) 0.0011(9) 0.0019(8) 0.0077(8)
    C18 0.0330(9) 0.0410(10) 0.0435(11) 0.0087(8) 0.0119(8) 0.0073(8)
    C4 0.0444(11) 0.0303(9) 0.0447(11) -0.0045(7) 0.0047(8) 0.0019(7)
    C12 0.0408(11) 0.0483(10) 0.0273(9) -0.0103(8) 0.0003(7) 0.0050(8)
    C24 0.0478(12) 0.0690(14) 0.0397(11) 0.0096(11) 0.0177(9) 0.0107(10)
    C23 0.0443(11) 0.0519(12) 0.0275(9) -0.0110(9) -0.0005(8) 0.0069(8)
    C19 0.0432(11) 0.0365(9) 0.0374(10) 0.0094(8) 0.0161(8) 0.0013(7)
    C25 0.0480(11) 0.0559(13) 0.0396(10) 0.0154(9) 0.0160(9) 0.0120(9)
_geom_special_details
;
All s.u.'s (except the s.u. in the dihedral angle between two l.s. planes) are
estimated using the full covariance matrix. The cell s.u.'s are taken into
account individually in the estimation of s.u.'s in distances, angles and
torsion angles; correlations between s.u.'s in cell parameters are only used
when they are defined by crystal symmetry. An approximate (isotropic)
treatment of cell s.u.'s is used for estimating s.u.'s involving l.s. planes.
;
loop_
    _geom_bond_atom_site_label_1
    _geom_bond_atom_site_label_2
    _geom_bond_site_symmetry_2
    _geom_bond_distance
    _geom_bond_publ_flag
    Br1 C23 . 1.9020(19) ?
    O1 C2 . 1.442(2) ?
    O1 C3 . 1.457(2) ?
    O3 C12 . 1.351(2) ?
    O3 C1 . 1.465(2) ?
    O4 C8 . 1.424(2) ?
    O4 H4 . 0.8200 ?
    N1 C16 . 1.462(3) ?
    N1 C18 . 1.467(2) ?
    N1 C13 . 1.478(2) ?
    N2 C20 . 1.400(2) ?
    N2 C17 . 1.460(2) ?
    N2 C19 . 1.462(3) ?
    C1 C2 . 1.497(3) ?
    C1 C10 . 1.5473(19) ?
    C1 H1 . 0.9800 ?
    O2 C12 . 1.193(3) ?
    C11 C12 . 1.508(2) ?
    C11 C13 . 1.529(2) ?
    C11 C10 . 1.530(2) ?
    C11 H11 . 0.9800 ?
    C10 C9 . 1.538(2) ?
    C10 H10 . 0.9800 ?
    C2 C3 . 1.473(3) ?
    C2 H2 . 0.9800 ?
    C9 C8 . 1.550(2) ?
    C9 H9A . 0.9700 ?
    C9 H9B . 0.9700 ?
    C20 C21 . 1.393(3) ?
    C20 C25 . 1.402(2) ?
    C15 C3 . 1.511(3) ?
    C15 H15A . 0.9600 ?
    C15 H15B . 0.9600 ?
    C15 H15C . 0.9600 ?
    C8 C7 . 1.516(3) ?
    C8 H8 . 0.9800 ?
    C7 C6 . 1.329(3) ?
    C7 C14 . 1.500(3) ?
    C14 H14A . 0.9600 ?
    C14 H14B . 0.9600 ?
    C14 H14C . 0.9600 ?
    C3 C4 . 1.510(3) ?
    C16 C17 . 1.504(3) ?
    C16 H16A . 0.9700 ?
    C16 H16B . 0.9700 ?
    C17 H17A . 0.9700 ?
    C17 H17B . 0.9700 ?
    C5 C6 . 1.505(3) ?
    C5 C4 . 1.545(3) ?
    C5 H5A . 0.9700 ?
    C5 H5B . 0.9700 ?
    C6 H6 . 0.9300 ?
    C13 H13A . 0.9700 ?
    C13 H13B . 0.9700 ?
    C21 C22 . 1.387(3) ?
    C21 H21 . 0.9300 ?
    C22 C23 . 1.374(3) ?
    C22 H22 . 0.9300 ?
    C18 C19 . 1.513(3) ?
    C18 H18A . 0.9700 ?
    C18 H18B . 0.9700 ?
    C4 H4A . 0.9700 ?
    C4 H4B . 0.9700 ?
    C24 C23 . 1.373(3) ?
    C24 C25 . 1.379(3) ?
    C24 H24 . 0.9300 ?
    C19 H19A . 0.9700 ?
    C19 H19B . 0.9700 ?
    C25 H25 . 0.9300 ?
loop_
    _geom_angle_atom_site_label_1
    _geom_angle_atom_site_label_2
    _geom_angle_atom_site_label_3
    _geom_angle_site_symmetry_1
    _geom_angle_site_symmetry_3
    _geom_angle
    _geom_angle_publ_flag
    C2 O1 C3 . . 61.05(11) ?
    C12 O3 C1 . . 111.57(12) ?
    C8 O4 H4 . . 109.5 ?
    C16 N1 C18 . . 107.64(14) ?
    C16 N1 C13 . . 110.47(15) ?
    C18 N1 C13 . . 111.14(14) ?
    C20 N2 C17 . . 117.81(15) ?
    C20 N2 C19 . . 119.11(14) ?
    C17 N2 C19 . . 110.26(14) ?
    O3 C1 C2 . . 107.50(14) ?
    O3 C1 C10 . . 105.06(12) ?
    C2 C1 C10 . . 110.33(13) ?
    O3 C1 H1 . . 111.2 ?
    C2 C1 H1 . . 111.2 ?
    C10 C1 H1 . . 111.2 ?
    C12 C11 C13 . . 112.33(15) ?
    C12 C11 C10 . . 104.05(13) ?
    C13 C11 C10 . . 115.82(14) ?
    C12 C11 H11 . . 108.1 ?
    C13 C11 H11 . . 108.1 ?
    C10 C11 H11 . . 108.1 ?
    C11 C10 C9 . . 114.56(13) ?
    C11 C10 C1 . . 102.89(13) ?
    C9 C10 C1 . . 115.83(13) ?
    C11 C10 H10 . . 107.7 ?
    C9 C10 H10 . . 107.7 ?
    C1 C10 H10 . . 107.7 ?
    O1 C2 C3 . . 59.99(11) ?
    O1 C2 C1 . . 120.69(14) ?
    C3 C2 C1 . . 125.25(15) ?
    O1 C2 H2 . . 113.5 ?
    C3 C2 H2 . . 113.5 ?
    C1 C2 H2 . . 113.5 ?
    C10 C9 C8 . . 113.85(13) ?
    C10 C9 H9A . . 108.8 ?
    C8 C9 H9A . . 108.8 ?
    C10 C9 H9B . . 108.8 ?
    C8 C9 H9B . . 108.8 ?
    H9A C9 H9B . . 107.7 ?
    C21 C20 N2 . . 122.36(15) ?
    C21 C20 C25 . . 117.07(17) ?
    N2 C20 C25 . . 120.38(16) ?
    C3 C15 H15A . . 109.5 ?
    C3 C15 H15B . . 109.5 ?
    H15A C15 H15B . . 109.5 ?
    C3 C15 H15C . . 109.5 ?
    H15A C15 H15C . . 109.5 ?
    H15B C15 H15C . . 109.5 ?
    O4 C8 C7 . . 112.85(15) ?
    O4 C8 C9 . . 110.74(14) ?
    C7 C8 C9 . . 109.07(12) ?
    O4 C8 H8 . . 108.0 ?
    C7 C8 H8 . . 108.0 ?
    C9 C8 H8 . . 108.0 ?
    C6 C7 C14 . . 125.23(18) ?
    C6 C7 C8 . . 122.16(17) ?
    C14 C7 C8 . . 112.24(16) ?
    C7 C14 H14A . . 109.5 ?
    C7 C14 H14B . . 109.5 ?
    H14A C14 H14B . . 109.5 ?
    C7 C14 H14C . . 109.5 ?
    H14A C14 H14C . . 109.5 ?
    H14B C14 H14C . . 109.5 ?
    O1 C3 C2 . . 58.95(11) ?
    O1 C3 C4 . . 115.59(15) ?
    C2 C3 C4 . . 116.57(15) ?
    O1 C3 C15 . . 113.30(14) ?
    C2 C3 C15 . . 123.01(16) ?
    C4 C3 C15 . . 116.06(17) ?
    N1 C16 C17 . . 111.83(16) ?
    N1 C16 H16A . . 109.2 ?
    C17 C16 H16A . . 109.2 ?
    N1 C16 H16B . . 109.2 ?
    C17 C16 H16B . . 109.2 ?
    H16A C16 H16B . . 107.9 ?
    N2 C17 C16 . . 109.89(15) ?
    N2 C17 H17A . . 109.7 ?
    C16 C17 H17A . . 109.7 ?
    N2 C17 H17B . . 109.7 ?
    C16 C17 H17B . . 109.7 ?
    H17A C17 H17B . . 108.2 ?
    C6 C5 C4 . . 110.75(16) ?
    C6 C5 H5A . . 109.5 ?
    C4 C5 H5A . . 109.5 ?
    C6 C5 H5B . . 109.5 ?
    C4 C5 H5B . . 109.5 ?
    H5A C5 H5B . . 108.1 ?
    C7 C6 C5 . . 126.55(18) ?
    C7 C6 H6 . . 116.7 ?
    C5 C6 H6 . . 116.7 ?
    N1 C13 C11 . . 111.29(14) ?
    N1 C13 H13A . . 109.4 ?
    C11 C13 H13A . . 109.4 ?
    N1 C13 H13B . . 109.4 ?
    C11 C13 H13B . . 109.4 ?
    H13A C13 H13B . . 108.0 ?
    C22 C21 C20 . . 121.23(17) ?
    C22 C21 H21 . . 119.4 ?
    C20 C21 H21 . . 119.4 ?
    C23 C22 C21 . . 119.91(19) ?
    C23 C22 H22 . . 120.0 ?
    C21 C22 H22 . . 120.0 ?
    N1 C18 C19 . . 110.06(15) ?
    N1 C18 H18A . . 109.6 ?
    C19 C18 H18A . . 109.6 ?
    N1 C18 H18B . . 109.6 ?
    C19 C18 H18B . . 109.6 ?
    H18A C18 H18B . . 108.2 ?
    C3 C4 C5 . . 111.61(15) ?
    C3 C4 H4A . . 109.3 ?
    C5 C4 H4A . . 109.3 ?
    C3 C4 H4B . . 109.3 ?
    C5 C4 H4B . . 109.3 ?
    H4A C4 H4B . . 108.0 ?
    O2 C12 O3 . . 121.57(17) ?
    O2 C12 C11 . . 128.41(17) ?
    O3 C12 C11 . . 109.99(16) ?
    C23 C24 C25 . . 119.72(18) ?
    C23 C24 H24 . . 120.1 ?
    C25 C24 H24 . . 120.1 ?
    C24 C23 C22 . . 120.37(18) ?
    C24 C23 Br1 . . 119.54(15) ?
    C22 C23 Br1 . . 120.05(16) ?
    N2 C19 C18 . . 110.77(16) ?
    N2 C19 H19A . . 109.5 ?
    C18 C19 H19A . . 109.5 ?
    N2 C19 H19B . . 109.5 ?
    C18 C19 H19B . . 109.5 ?
    H19A C19 H19B . . 108.1 ?
    C24 C25 C20 . . 121.58(19) ?
    C24 C25 H25 . . 119.2 ?
    C20 C25 H25 . . 119.2 ?
loop_
    _geom_hbond_atom_site_label_D
    _geom_hbond_atom_site_label_H
    _geom_hbond_atom_site_label_A
    _geom_hbond_site_symmetry_A
    _geom_hbond_distance_DH
    _geom_hbond_distance_HA
    _geom_hbond_distance_DA
    _geom_hbond_angle_DHA
    O4 H4 N1 1-555 0.82 2.18 2.995(4) 171
    C1 H1 O1 2_556 0.98 2.52 3.389(3) 148
    C15 H15C O1 2_556 0.96 2.47 3.410(3) 167
_iucr_refine_instructions_details
;
TITL EL14_D611_DRX9_NNpBR in P2(1)
CELL  0.71073   9.6790   7.0710  17.3120   90.000   94.872   90.000
ZERR     2.00   0.0050   0.0050   0.0050    0.005    0.005    0.005
LATT  -1
SYMM  - X, 1/2 + Y, - Z
SFAC  C    H    N    O    BR
UNIT  50   66   4    8    2
MERG   2
OMIT     0   0   1
OMIT    -1   0   1
SHEL   40    0.74
FMAP   2
PLAN   25
ACTA
BOND   $H
L.S.  10
WGHT    0.031300
FVAR       0.88608
BR1   5    0.812969    0.793834   -0.080172    11.00000    0.06273    0.07268 =
         0.04532    0.02022    0.00605   -0.01813
O1    4    0.060245   -0.475711    0.484323    11.00000    0.04478    0.04459 =
         0.03115    0.00768    0.00712   -0.00995
O3    4    0.298607   -0.183153    0.504855    11.00000    0.03893    0.04810 =
         0.02320    0.00384    0.00357   -0.01048
O4    4    0.344423   -0.253592    0.213502    11.00000    0.03411    0.05387 =
         0.03902   -0.00786    0.01294    0.00430
AFIX 147
H4    2    0.403501   -0.177935    0.230643    11.00000   -1.50000
AFIX   0
N1    3    0.537039    0.033830    0.290710    11.00000    0.02685    0.03418 =
         0.03007    0.00413    0.00594    0.00264
N2    3    0.639151    0.275493    0.174580    11.00000    0.04054    0.03585 =
         0.03061    0.00493    0.01293    0.00706
C1    1    0.201337   -0.201805    0.435651    11.00000    0.02867    0.03158 =
         0.02408    0.00154    0.00430   -0.00028
AFIX  13
H1    2    0.122662   -0.115214    0.437638    11.00000   -1.20000
AFIX   0
O2    4    0.510103   -0.071336    0.537159    11.00000    0.05768    0.09734 =
         0.03340    0.01832   -0.01246   -0.03280
C11   1    0.406392   -0.035158    0.404810    11.00000    0.02949    0.03593 =
         0.02449    0.00293    0.00034   -0.00286
AFIX  13
H11   2    0.377824    0.097821    0.402390    11.00000   -1.20000
AFIX   0
C10   1    0.287356   -0.154404    0.366817    11.00000    0.02618    0.02860 =
         0.02268    0.00110    0.00435    0.00385
AFIX  13
H10   2    0.326952   -0.272825    0.349244    11.00000   -1.20000
AFIX   0
C2    1    0.154152   -0.403351    0.431101    11.00000    0.03281    0.02986 =
         0.02830    0.00579    0.00448    0.00244
AFIX  13
H2    2    0.227729   -0.492495    0.420497    11.00000   -1.20000
AFIX   0
C9    1    0.207188   -0.061190    0.296333    11.00000    0.02797    0.02705 =
         0.02742    0.00219    0.00142    0.00498
AFIX  23
H9A   2    0.246233    0.063008    0.288545    11.00000   -1.20000
H9B   2    0.111476   -0.043896    0.307494    11.00000   -1.20000
AFIX   0
C20   1    0.667221    0.384321    0.110208    11.00000    0.03252    0.03952 =
         0.02805    0.00175    0.00328    0.00164
C15   1   -0.105269   -0.333007    0.383623    11.00000    0.03278    0.04417 =
         0.04840   -0.00780    0.00577    0.00416
AFIX 137
H15A  2   -0.189863   -0.392036    0.396128    11.00000   -1.50000
H15B  2   -0.111710   -0.302152    0.329434    11.00000   -1.50000
H15C  2   -0.090334   -0.219564    0.413638    11.00000   -1.50000
AFIX   0
C8    1    0.210124   -0.176359    0.220287    11.00000    0.03376    0.03622 =
         0.02324    0.00363    0.00281    0.00598
AFIX  13
H8    2    0.188852   -0.089904    0.176649    11.00000   -1.20000
AFIX   0
C7    1    0.097651   -0.325942    0.217696    11.00000    0.03319    0.03614 =
         0.02515   -0.00573    0.00154    0.00586
C14   1   -0.037959   -0.254742    0.180309    11.00000    0.03942    0.04821 =
         0.04778    0.00451   -0.01088    0.00224
AFIX 137
H14A  2   -0.109870   -0.344129    0.188611    11.00000   -1.50000
H14B  2   -0.031234   -0.239259    0.125664    11.00000   -1.50000
H14C  2   -0.059546   -0.135280    0.202727    11.00000   -1.50000
AFIX   0
C3    1    0.014517   -0.467225    0.401988    11.00000    0.03376    0.03154 =
         0.03099    0.00050    0.00651   -0.00216
C16   1    0.534283    0.240060    0.296204    11.00000    0.04761    0.03761 =
         0.03462   -0.00070    0.01578    0.00013
AFIX  23
H16A  2    0.618452    0.283390    0.325254    11.00000   -1.20000
H16B  2    0.456272    0.278265    0.324238    11.00000   -1.20000
AFIX   0
C17   1    0.522352    0.331832    0.217542    11.00000    0.05031    0.03624 =
         0.04280    0.00534    0.02192    0.01282
AFIX  23
H17A  2    0.436079    0.294038    0.189128    11.00000   -1.20000
H17B  2    0.521549    0.468274    0.223292    11.00000   -1.20000
AFIX   0
C5    1    0.005824   -0.629682    0.271661    11.00000    0.04682    0.02799 =
         0.04284   -0.00595   -0.00046    0.00098
AFIX  23
H5A   2    0.021837   -0.751007    0.247841    11.00000   -1.20000
H5B   2   -0.083950   -0.583310    0.250677    11.00000   -1.20000
AFIX   0
C6    1    0.116889   -0.492512    0.252577    11.00000    0.03717    0.03373 =
         0.03215   -0.00581    0.00346    0.00740
AFIX  43
H6    2    0.208136   -0.527837    0.266596    11.00000   -1.20000
AFIX   0
C13   1    0.544749   -0.051962    0.368817    11.00000    0.02742    0.04715 =
         0.03431    0.00969    0.00155   -0.00152
AFIX  23
H13A  2    0.616551    0.010700    0.401966    11.00000   -1.20000
H13B  2    0.569646   -0.184368    0.365270    11.00000   -1.20000
AFIX   0
C21   1    0.592288    0.546832    0.088625    11.00000    0.03709    0.04205 =
         0.03534    0.00435    0.00726    0.00332
AFIX  43
H21   2    0.513316    0.576205    0.113274    11.00000   -1.20000
AFIX   0
C22   1    0.633262    0.665686    0.031045    11.00000    0.04914    0.04117 =
         0.03530    0.00771    0.00186    0.00112
AFIX  43
H22   2    0.582646    0.774477    0.017860    11.00000   -1.20000
AFIX   0
C18   1    0.657768   -0.018532    0.249525    11.00000    0.03300    0.04101 =
         0.04348    0.00732    0.01187    0.00874
AFIX  23
H18A  2    0.662694   -0.155068    0.245083    11.00000   -1.20000
H18B  2    0.741898    0.024925    0.278578    11.00000   -1.20000
AFIX   0
C4    1    0.005491   -0.654968    0.360270    11.00000    0.04438    0.03029 =
         0.04474    0.00194    0.00467   -0.00454
AFIX  23
H4A   2   -0.078839   -0.719415    0.371745    11.00000   -1.20000
H4B   2    0.083537   -0.733312    0.378983    11.00000   -1.20000
AFIX   0
C12   1    0.416889   -0.096067    0.488579    11.00000    0.04077    0.04834 =
         0.02729    0.00503    0.00035   -0.01034
C24   1    0.821379    0.458943    0.010917    11.00000    0.04779    0.06901 =
         0.03971    0.01068    0.01773    0.00962
AFIX  43
H24   2    0.897612    0.427976   -0.015834    11.00000   -1.20000
AFIX   0
C23   1    0.748735    0.622452   -0.006479    11.00000    0.04431    0.05190 =
         0.02753    0.00694   -0.00048   -0.01097
C19   1    0.646552    0.069338    0.169528    11.00000    0.04315    0.03648 =
         0.03739    0.00134    0.01607    0.00936
AFIX  23
H19A  2    0.726544    0.033580    0.142661    11.00000   -1.20000
H19B  2    0.564202    0.021958    0.139919    11.00000   -1.20000
AFIX   0
C25   1    0.780802    0.340846    0.068228    11.00000    0.04798    0.05593 =
         0.03964    0.01196    0.01601    0.01542
AFIX  43
H25   2    0.829936    0.229717    0.079302    11.00000   -1.20000
HKLF 4
REM  EL14_D611_DRX9_NNpBR in P2(1)
REM R1 =  0.0295 for   5216 Fo > 4sig(Fo)  and  0.0357 for all   5899 data
REM    292 parameters refined using      1 restraints
END
WGHT      0.0313      0.0000
REM Highest difference peak  0.435,  deepest hole -0.442,  1-sigma level  0.041
Q1    1   0.7926  0.8617 -0.0459  11.00000  0.05    0.43
Q2    1   0.8647  0.7128 -0.0723  11.00000  0.05    0.31
Q3    1   0.2510 -0.1918  0.4012  11.00000  0.05    0.24
Q4    1   0.7461  0.7408 -0.0799  11.00000  0.05    0.23
Q5    1   0.8011  0.7227 -0.0407  11.00000  0.05    0.22
Q6    1   0.0858 -0.3882  0.2502  11.00000  0.05    0.21
Q7    1   0.5374 -0.0077  0.3190  11.00000  0.05    0.20
Q8    1   0.5975 -0.0030  0.2683  11.00000  0.05    0.19
Q9    1  -0.0419 -0.4028  0.3922  11.00000  0.05    0.18
Q10   1   0.4554 -0.0009  0.5300  11.00000  0.05    0.18
Q11   1   0.4155 -0.0843  0.4431  11.00000  0.05    0.18
Q12   1   0.1682 -0.2917  0.4353  11.00000  0.05    0.17
Q13   1   0.0340 -0.5572  0.3796  11.00000  0.05    0.17
Q14   1   0.7551  0.5059 -0.0082  11.00000  0.05    0.17
Q15   1   0.6537  0.3185  0.1426  11.00000  0.05    0.17
Q16   1   0.5875  0.3052  0.1880  11.00000  0.05    0.17
Q17   1   0.1608 -0.2618  0.2246  11.00000  0.05    0.16
Q18   1   0.4714 -0.0735  0.3886  11.00000  0.05    0.16
Q19   1   0.3788  0.0021  0.3925  11.00000  0.05    0.16
Q20   1   0.3531 -0.0941  0.3827  11.00000  0.05    0.16
Q21   1   0.2189 -0.1264  0.2626  11.00000  0.05    0.15
Q22   1   0.1508 -0.7554  0.3799  11.00000  0.05    0.14
Q23   1   0.5787 -0.2578  0.2012  11.00000  0.05    0.14
Q24   1   0.7211  0.6737  0.0357  11.00000  0.05    0.14
Q25   1   0.2463 -0.0964  0.3395  11.00000  0.05    0.14
;
data_global
_journal_date_recd_electronic     2014-03-17
_journal_date_accepted     2014-03-24
_journal_name_full     'Acta Crystallographica, Section E'
_journal_year     2014
_journal_volume     70
_journal_issue      4
_journal_page_first     o497
_journal_page_last     o498
_journal_paper_category     QO
_journal_paper_doi     10.1107/S1600536814006473
_journal_coeditor_code     BT6970
_publ_contact_author_name     'Dr Loubidi Mohamed'
_publ_contact_author_address
;
Laboratoire de Chimie des Substances Naturelles
URAC16
Facult\'e des Sciences Semlalia,
BP 2390 Bd My Abdellah,
40000 Marrakech
Morocco
;
_publ_contact_author_email     'loubidim@gmail.com'
_publ_contact_author_fax     '0021224437408'
_publ_contact_author_phone     '0021224434649'
_publ_section_title
;\
12-{[4-(4-Bromophenyl)piperazin-1-yl]methyl}-9\a-hydroxy-4,8-dimethyl-3,14-\
dioxatricyclo[9.3.0.0^2,4^]tetradec-7-en-13-one
;
loop_
    _publ_author_name
    _publ_author_address
    'Loubidi, Mohamed'
;
Laboratoire de Chimie Biomoleculaire,
Substances Naturelles et R\'eactivit\'e
URAC16
Facult\'e des Sciences Semlalia,
BP 2390 Bd My Abdellah,
40000 Marrakech
Morocco
;
    'Benharref, Ahmed'
;
Laboratoire de Chimie Biomoleculaire,
Substances Naturelles et R\'eactivit\'e
URAC16
Facult\'e des Sciences Semlalia,
BP 2390 Bd My Abdellah,
40000 Marrakech
Morocco
;
    'El Ammari, Lahcen'
;
Laboratoire de Chimie du Solide Appliqu\'ee, Facult\'e des Sciences,
Universit\'e Mohammed V-Agdal, BP 1014,
Avenue Ibn Battouta, Rabat, Morocco
;
    'Saadi, Mohamed'
;
Laboratoire de Chimie du Solide Appliqu\'ee, Facult\'e des Sciences,
Universit\'e Mohammed V-Agdal, BP 1014,
Avenue Ibn Battouta, Rabat, Morocco
;
    'Berraho, Moha'
;
Laboratoire de Chimie Biomoleculaire,
Substances Naturelles et R\'eactivit\'e
URAC16
Facult\'e des Sciences Semlalia,
BP 2390 Bd My Abdellah,
40000 Marrakech
Morocco
;
