# Supplementary material for: 12-{[4-(4-Bromo­phen­yl)piperazin-1-yl]meth­yl}-9α-hy­droxy-4,8-dimethyl-3,14-dioxatri­cyclo­[9.3.0.02,4]tetra­dec-7-en-13-one
Source: Acta Crystallogr Sect E Struct Rep Online. 2014 Mar 29;70(Pt 4):o497–8. doi: 10.1107/S1600536814006473 (PMC3998562; doi:10.1107/S1600536814006473)
Supplement: Supplementary file 2 [file e-70-0o497-Isup2.hkl]

#
# h,k,l, Fc-squared, Fo-squared, sigma(Fo-squared) and status flag
#
data_I
_shelx_title ' EL14_D611_DRX9_NNpBR in P2(1)'
_shelx_refln_list_code          4
_shelx_F_calc_maximum      111.61
_exptl_crystal_F_000       528.00
_reflns_d_resolution_high  0.7400
 
loop_
 _symmetry_equiv_pos_as_xyz
 'x, y, z'
 '-x, y+1/2, -z'
 
_cell_length_a     9.6790
_cell_length_b     7.0710
_cell_length_c    17.3120
_cell_angle_alpha  90.000
_cell_angle_beta   94.872
_cell_angle_gamma  90.000
 
_shelx_F_squared_multiplier     1.000
 
loop_
 _refln_index_h
 _refln_index_k
 _refln_index_l
 _refln_F_squared_calc
 _refln_F_squared_meas
 _refln_F_squared_sigma
 _refln_observed_status
   1  -9   0       32.70       31.53      5.90 o
   2  -9   0       17.11       26.21      5.81 o
   3  -9   0        4.01       -1.28      5.53 o
   4  -9   0       16.04       20.04      4.03 o
   0  -8   0       39.25       56.81      8.28 o
   1  -8   0       12.77        4.71      4.27 o
   2  -8   0       32.24       34.51      3.93 o
   3  -8   0       62.21       58.71      4.62 o
   4  -8   0       26.95       19.69      3.46 o
   5  -8   0       23.11       25.17      3.80 o
   6  -8   0        3.47        4.18      3.98 o
   7  -8   0       27.52       27.27      4.77 o
   1  -7   0       47.42       50.74      3.52 o
   2  -7   0       63.19       64.63      4.09 o
   3  -7   0       25.80       29.33      3.07 o
   4  -7   0       48.61       48.03      3.69 o
   5  -7   0       85.71       87.51      5.68 o
   6  -7   0        7.67        6.55      3.05 o
   7  -7   0       24.54       23.38      4.22 o
   8  -7   0       10.14       14.52      4.03 o
   0  -6   0      225.52      208.60     13.24 o
   1  -6   0       71.79       71.46      3.35 o
   2  -6   0      567.55      559.33     17.14 o
   3  -6   0      462.60      452.74     16.21 o
   4  -6   0       54.90       52.16      3.08 o
   5  -6   0      148.47      139.72      5.76 o
   6  -6   0       70.79       70.30      3.65 o
   7  -6   0       75.76       75.47      7.39 o
   8  -6   0       55.23       60.19      5.28 o
   9  -6   0       36.29       41.86      4.65 o
  10  -6   0       64.78       75.78      9.04 o
   1  -5   0      258.81      279.72      8.84 o
   2  -5   0      295.82      299.12      8.39 o
   3  -5   0       88.54       97.51      3.49 o
   4  -5   0      122.52      121.65      4.48 o
   5  -5   0        4.44        5.20      1.64 o
   6  -5   0       78.64       85.48      4.44 o
   7  -5   0       52.71       58.80      5.77 o
   8  -5   0       39.87       33.87      3.73 o
   9  -5   0       65.18       69.15      5.07 o
  10  -5   0        4.32        5.69      3.01 o
  11  -5   0        0.63        3.35      2.40 o
   0  -4   0     2886.41     2988.79    116.90 o
   1  -4   0      130.62      126.85      4.23 o
   2  -4   0      628.80      654.92     21.64 o
   3  -4   0      177.32      181.43      5.97 o
   4  -4   0      404.11      417.49     13.08 o
   5  -4   0      525.58      519.41     16.55 o
   6  -4   0      296.71      287.89     10.57 o
   7  -4   0       70.42       66.01      3.82 o
   8  -4   0      152.94      145.08      8.50 o
   9  -4   0       25.59       28.44      3.30 o
  10  -4   0       22.59       32.72      3.51 o
  11  -4   0        9.38       12.99      6.88 o
   2  -3   0     2667.08     2749.42     84.31 o
   3  -3   0       41.08       31.61      1.47 o
   4  -3   0     1651.27     1677.28     52.78 o
   5  -3   0      145.75      149.88      5.22 o
   6  -3   0      373.17      371.42     12.93 o
   7  -3   0      254.81      232.99      7.43 o
   8  -3   0      218.76      216.01      9.63 o
   9  -3   0      229.61      247.68     10.43 o
  10  -3   0        4.43        6.50      5.35 o
  11  -3   0        3.46        1.02      6.11 o
  12  -3   0        3.57       -1.15      7.26 o
   0  -2   0     7171.80     6985.82    251.16 o
   1  -2   0      850.67      910.40     21.64 o
   2  -2   0     2997.25     3165.66     97.01 o
   3  -2   0      379.71      357.36     11.22 o
   4  -2   0     1115.01     1230.34     38.21 o
   5  -2   0      877.30      907.75     32.73 o
   6  -2   0      860.70      869.22     27.57 o
   7  -2   0      151.55      149.32      4.50 o
   8  -2   0      389.85      386.78     16.69 o
   9  -2   0       24.41       27.89      5.09 o
  10  -2   0      202.21      185.31     15.79 o
  11  -2   0       64.75       65.58      8.28 o
  12  -2   0       18.74       27.89      7.51 o
   1  -1   0      918.58      948.20     33.04 o
   2  -1   0     4692.54     4662.62    133.21 o
   3  -1   0      733.37      771.08     24.93 o
   4  -1   0     1513.19     1557.85     48.36 o
   5  -1   0       21.67       22.98      1.08 o
   6  -1   0      411.27      416.07     12.70 o
   7  -1   0      359.00      372.83     11.80 o
   8  -1   0      219.63      222.66     11.75 o
  10  -1   0       39.97       45.47      6.88 o
  11  -1   0        4.58        0.00      5.73 o
  12  -1   0       28.69       30.82      7.77 o
   2   0   0      170.30      185.26      5.80 o
   3   0   0     1325.35     1283.60     39.96 o
   4   0   0        2.97        2.99      0.39 o
   5   0   0     1503.16     1521.83     52.88 o
   6   0   0     1370.42     1325.88     65.19 o
   7   0   0      436.97      458.13     22.97 o
   8   0   0      265.16      246.28     12.97 o
   9   0   0       48.62       43.30      5.86 o
  10   0   0      120.24      116.27     11.34 o
  11   0   0      114.38      111.18     11.97 o
  12   0   0        4.41       12.61      7.13 o
  13   0   0       23.45       26.62      8.79 o
   1   1   0      701.36      746.20     25.01 o
   2   1   0     4810.46     4782.13    188.47 o
   3   1   0      581.68      642.34     28.85 o
   6   1   0      324.62      336.59     28.53 o
   8   1   0      223.63      218.00     11.79 o
   9   1   0      139.26      123.28     11.34 o
  10   1   0       50.53       61.52      7.51 o
  11   1   0        2.59       -0.51      6.24 o
  12   1   0       33.15       43.69      8.66 o
   0   2   0     8023.08     7777.65    355.24 o
   1   2   0      706.07      754.02     23.76 o
   2   2   0     2871.15     3094.03    105.28 o
   4   2   0     1091.12     1224.31     60.38 o
   5   2   0     1017.22     1008.67     46.42 o
   6   2   0      930.72      918.94     43.72 o
   7   2   0      132.11      127.25      8.15 o
   8   2   0      447.99      445.14     20.94 o
   9   2   0       14.40       12.99      5.35 o
  10   2   0      221.43      198.92     16.43 o
  11   2   0       56.15       55.66      8.79 o
  12   2   0       16.06       13.50      7.64 o
   1   3   0     1026.61     1166.20     40.45 o
   2   3   0     2561.62     2670.62    108.92 o
   4   3   0     1757.46     1753.95     83.43 o
   5   3   0      176.76      172.02      8.42 o
   6   3   0      358.80      340.13     18.37 o
   7   3   0      204.96      196.42     12.02 o
   8   3   0      242.94      240.46     12.33 o
   9   3   0      227.99      236.47     13.50 o
  10   3   0        7.94       14.90      6.62 o
  11   3   0        3.83        4.97      7.26 o
  12   3   0        2.22        7.64      8.02 o
   0   4   0     2851.05     2867.24    117.27 o
   1   4   0      167.13      166.47      5.28 o
   2   4   0      759.20      809.10     28.78 o
   3   4   0      133.01      128.99      6.77 o
   4   4   0      388.70      395.65     20.71 o
   5   4   0      546.94      531.75     26.25 o
   6   4   0      315.53      292.08     15.09 o
   7   4   0       47.57       48.14      7.13 o
   8   4   0      137.56      139.38      8.93 o
   9   4   0       28.21       30.64      7.01 o
  10   4   0       33.58       43.18      7.51 o
  11   4   0        9.80       15.28      8.02 o
   1   5   0      316.75      335.53      8.99 o
   2   5   0      285.19      273.13     12.08 o
   3   5   0       59.92       70.09      4.26 o
   4   5   0      124.84      125.20      5.83 o
   5   5   0        8.52       11.32      3.06 o
   6   5   0      111.17      126.46     10.06 o
   7   5   0       50.17       55.98      4.68 o
   8   5   0       36.39       30.48      4.12 o
   9   5   0       47.67       50.37      5.42 o
  10   5   0        0.98       -1.90      3.97 o
  11   5   0        2.11        7.90      8.53 o
   0   6   0      283.33      278.11     10.61 o
   1   6   0       95.95       93.40      3.11 o
   2   6   0      561.39      546.69     22.67 o
   3   6   0      454.66      445.61     22.79 o
   4   6   0       58.89       58.42      7.44 o
   5   6   0      117.97      112.62      8.04 o
   6   6   0       54.60       49.55      5.48 o
   7   6   0       63.77       56.11      5.35 o
   8   6   0       47.26       42.79      4.93 o
   9   6   0       36.39       46.04      5.25 o
  10   6   0       73.63       84.22      7.16 o
   1   7   0       34.85       36.17      4.33 o
   3   7   0       17.51       16.94      3.82 o
   4   7   0       46.77       39.99      5.35 o
   5   7   0      103.74      107.10      9.55 o
   6   7   0       15.13       15.92      4.59 o
   7   7   0       21.88       30.82      5.48 o
   8   7   0       10.29        5.86      5.22 o
   1   8   0        9.18        8.41      2.55 o
   2   8   0       43.13       44.45      4.71 o
   3   8   0       76.85       69.15      6.50 o
   4   8   0       29.77       23.18      4.59 o
   5   8   0       26.98       31.71      5.35 o
   6   8   0        1.06        1.53      4.59 o
   7   8   0       24.74       22.16      5.60 o
   2   9   0       13.41       17.32      3.18 o
   3   9   0        2.85        5.48      3.57 o
   4   9   0       13.12       15.16      4.46 o
  -4  -9   1       11.97       16.58      3.93 o
  -3  -9   1       41.10       50.72      6.66 o
  -2  -9   1       41.91       55.79      6.84 o
  -1  -9   1       10.94       15.71      6.62 o
   0  -9   1       17.31       19.58      6.30 o
   1  -9   1        2.49        2.23      5.04 o
   2  -9   1       12.54        5.29      7.07 o
   3  -9   1        0.19        3.61      3.57 o
   4  -9   1       62.62       67.32      5.78 o
  -7  -8   1       27.91       27.51      6.18 o
  -6  -8   1       26.88       29.24      4.03 o
  -5  -8   1       24.82       25.88      3.90 o
  -4  -8   1       38.30       42.48      4.14 o
  -3  -8   1       29.11       31.61      3.78 o
  -2  -8   1        7.83       12.58      4.44 o
  -1  -8   1       16.00       13.05      4.46 o
   0  -8   1       22.89       24.82      4.72 o
   1  -8   1        7.01       11.28      3.14 o
   2  -8   1       65.55       65.74      4.69 o
   3  -8   1        3.79        1.40      2.92 o
   4  -8   1        5.22        2.17      3.12 o
   5  -8   1        5.84        7.32      3.29 o
   6  -8   1       21.64       18.18      4.31 o
   7  -8   1       10.87       11.11      4.26 o
  -8  -7   1        1.58        3.25      3.86 o
  -7  -7   1       26.23       31.65      4.53 o
  -6  -7   1       45.63       50.14      3.59 o
  -5  -7   1        7.29        9.00      2.54 o
  -4  -7   1       12.63       11.91      2.55 o
  -3  -7   1       10.26        9.25      2.64 o
  -2  -7   1      200.28      186.66      8.38 o
  -1  -7   1      214.86      206.99      8.23 o
   0  -7   1       50.40       45.76      2.96 o
   1  -7   1       45.18       43.64      5.98 o
   2  -7   1       27.10       28.16      2.96 o
   3  -7   1       22.16       25.49      3.06 o
   4  -7   1      128.03      115.08      6.14 o
   5  -7   1        7.58        3.03      2.71 o
   6  -7   1      113.48      115.51      6.81 o
   7  -7   1       12.65       11.56      5.16 o
   8  -7   1       17.18       21.46      4.12 o
 -10  -6   1        4.16       -0.17      5.99 o
  -9  -6   1       45.56       59.02      5.45 o
  -8  -6   1       20.02       21.40      8.15 o
  -7  -6   1       52.86       57.10      3.59 o
  -6  -6   1       84.26       87.02      4.59 o
  -5  -6   1      155.68      155.28      6.78 o
  -4  -6   1       79.25       70.65      3.72 o
  -3  -6   1      124.71      128.13      5.06 o
  -2  -6   1        2.07        4.13      1.47 o
  -1  -6   1      486.81      475.79     13.26 o
   0  -6   1      131.62      131.00      5.04 o
   1  -6   1       73.75       70.85      3.05 o
   2  -6   1       76.64       78.97      3.38 o
   3  -6   1      141.31      122.62      6.15 o
   4  -6   1      333.25      305.85     12.72 o
   5  -6   1       36.03       33.84      3.00 o
   6  -6   1        7.61        8.81      2.53 o
   7  -6   1       22.90       24.59      3.61 o
   8  -6   1        0.42       -2.07      3.50 o
   9  -6   1       11.82       10.86      3.88 o
  10  -6   1        4.45        7.73      3.42 o
 -11  -5   1       11.90        9.15      3.33 o
 -10  -5   1       39.08       46.55      4.80 o
  -9  -5   1       42.75       46.69      4.53 o
  -8  -5   1       24.56       19.91      3.33 o
  -7  -5   1      176.97      174.44      8.16 o
  -6  -5   1       81.92       74.45      4.37 o
  -5  -5   1      189.51      196.63      8.78 o
  -4  -5   1       89.27       89.05      4.13 o
  -3  -5   1      543.33      528.72     18.40 o
  -2  -5   1      663.99      639.57     20.70 o
  -1  -5   1      273.36      257.22      7.11 o
   0  -5   1      148.47      156.47      5.82 o
   1  -5   1      930.52      918.91     28.53 o
   2  -5   1      114.53      104.58      3.70 o
   3  -5   1      468.55      485.40     15.44 o
   4  -5   1      562.58      543.78     14.34 o
   5  -5   1       80.61       73.74      3.77 o
   6  -5   1        5.69        6.57      1.89 o
   7  -5   1       26.69       30.81      3.57 o
   8  -5   1        1.99        4.66      2.78 o
   9  -5   1       87.19       93.51      6.20 o
  10  -5   1        7.20       11.31      2.93 o
  11  -5   1       38.33       36.68      8.28 o
 -11  -4   1        5.94        7.90      2.49 o
 -10  -4   1       34.81       34.51      3.64 o
  -9  -4   1      106.56      105.30      7.58 o
  -8  -4   1       29.21       27.51      3.09 o
  -7  -4   1       77.52       80.11      4.58 o
  -6  -4   1      209.48      196.50      7.48 o
  -5  -4   1      225.97      226.94      7.86 o
  -4  -4   1      183.87      180.89      6.72 o
  -3  -4   1     1834.81     1883.21     66.29 o
  -2  -4   1      141.34      163.82      6.48 o
   0  -4   1      368.73      362.77     11.73 o
   1  -4   1      439.51      462.29     13.01 o
   2  -4   1      757.42      782.47     21.42 o
   3  -4   1      427.22      386.63     11.33 o
   4  -4   1       54.19       56.00      2.07 o
   5  -4   1      677.06      678.74     17.71 o
   6  -4   1       92.25       87.85      3.77 o
   7  -4   1      328.05      319.62     12.34 o
   8  -4   1       52.17       63.45      4.91 o
   9  -4   1       19.57       21.14      2.89 o
  10  -4   1       13.45       21.04      2.36 o
  11  -4   1       22.54       22.93      6.75 o
 -12  -3   1       28.81       23.69      8.02 o
 -11  -3   1        1.46        1.27      6.24 o
 -10  -3   1      102.15       98.80      6.21 o
  -9  -3   1      349.29      353.09     19.13 o
  -8  -3   1       10.90       14.60      2.63 o
  -7  -3   1      773.96      785.00     24.81 o
  -6  -3   1       76.78       81.91      3.06 o
  -5  -3   1      522.25      504.27     15.44 o
  -4  -3   1      246.85      228.57      7.05 o
  -3  -3   1      188.98      177.86      5.73 o
  -2  -3   1     1161.55     1108.51     37.47 o
  -1  -3   1     1758.07     1821.22     57.05 o
   0  -3   1     2109.13     2291.38     81.97 o
   1  -3   1      973.33      881.63     21.99 o
   2  -3   1     1573.04     1722.95     45.09 o
   3  -3   1     2071.28     2219.20     65.50 o
   4  -3   1      534.46      547.05     16.59 o
   5  -3   1       66.51       65.06      2.81 o
   6  -3   1      155.81      187.63      5.68 o
   7  -3   1      557.45      557.36     19.01 o
   8  -3   1      127.26      116.68      5.12 o
   9  -3   1      147.99      144.24      6.37 o
  10  -3   1       19.27       24.96      5.86 o
  11  -3   1      116.44      116.15     13.12 o
  12  -3   1       37.78       43.18      8.92 o
 -12  -2   1       21.99       11.21      7.51 o
 -11  -2   1       37.02       36.68      7.51 o
 -10  -2   1       25.80       19.49      5.86 o
  -9  -2   1      136.48      134.97      6.20 o
  -8  -2   1      258.77      248.70     10.36 o
  -7  -2   1      101.06      106.27      3.76 o
  -6  -2   1      744.84      794.32     25.80 o
  -5  -2   1      507.05      499.19     16.02 o
  -4  -2   1      812.14      858.04     27.97 o
  -3  -2   1     3079.88     3271.80    104.44 o
  -2  -2   1      230.94      224.72      7.47 o
  -1  -2   1     5775.89     5736.38    152.56 o
   0  -2   1     4446.43     4583.53    112.55 o
   1  -2   1      631.91      687.69     16.43 o
   2  -2   1     1127.86     1166.18     33.01 o
   3  -2   1      407.90      364.01     10.70 o
   4  -2   1      319.99      331.72     10.31 o
   5  -2   1     1485.35     1512.44     41.97 o
   6  -2   1      107.57       95.28      3.32 o
   7  -2   1      798.36      788.73     23.83 o
   9  -2   1       75.97       72.97      7.64 o
  10  -2   1       17.14       17.19      5.35 o
  11  -2   1       66.95       59.61      8.02 o
  12  -2   1        8.33        7.64      6.88 o
 -12  -1   1        5.52       10.44      7.01 o
 -11  -1   1       30.19       32.73      7.01 o
 -10  -1   1       66.10       52.98      7.39 o
  -9  -1   1      201.13      191.79     16.81 o
  -8  -1   1      262.66      255.91      8.05 o
  -7  -1   1      585.79      574.89     18.07 o
  -6  -1   1       57.41       58.35      2.24 o
  -5  -1   1      520.12      503.10     16.13 o
  -4  -1   1     2685.57     2722.76     92.55 o
  -3  -1   1      165.11      181.01      5.46 o
  -1  -1   1    12457.13    12057.46    355.10 o
   0  -1   1      203.37      213.77      6.23 o
   1  -1   1     4065.52     4140.85    120.13 o
   2  -1   1     1343.45     1356.40     46.86 o
   3  -1   1     2111.73     2178.31     53.47 o
   4  -1   1      269.93      262.86      7.15 o
   5  -1   1      309.54      325.30     10.04 o
   6  -1   1     1066.52     1057.75     36.23 o
   7  -1   1      333.18      345.06     16.48 o
   8  -1   1      220.68      201.72     15.67 o
   9  -1   1      369.52      359.52     27.38 o
  10  -1   1      109.73      116.53     10.32 o
  11  -1   1       69.32       71.31      8.53 o
  12  -1   1       57.06       70.42      9.55 o
 -13   0   1       32.29       47.64      9.81 o
 -12   0   1       45.84       40.88      8.41 o
 -11   0   1      122.71      120.60     12.61 o
 -10   0   1        0.12       -1.91      4.84 o
  -9   0   1      400.55      403.72     29.42 o
  -8   0   1        3.28        1.71      1.91 o
  -7   0   1      549.38      567.76     17.74 o
  -6   0   1     1464.40     1435.76     44.59 o
  -5   0   1      928.39      968.19     30.09 o
  -4   0   1     1827.23     1827.19     56.71 o
  -3   0   1     5222.24     5095.92    157.95 o
  -2   0   1       88.61      105.53      3.42 o
   1   0   1      958.26      676.28     33.77 o
   3   0   1      227.65      256.96     10.42 o
   4   0   1        3.37        4.71      0.82 o
   5   0   1     3255.03     3323.49    162.72 o
   6   0   1        0.93        1.15      1.18 o
   7   0   1      383.92      396.20     19.99 o
   8   0   1      293.49      325.90     16.71 o
   9   0   1      250.56      231.66     17.83 o
  10   0   1       35.95       27.89      5.73 o
  11   0   1        0.44        4.97      5.86 o
  12   0   1        1.19        2.93      6.75 o
 -12   1   1        1.29        6.75      7.51 o
 -11   1   1       27.18       29.55      7.01 o
 -10   1   1       81.40       76.03      7.77 o
  -9   1   1      225.96      231.33     12.02 o
  -8   1   1      233.59      226.55     13.10 o
  -6   1   1       49.00       50.36      5.80 o
  -5   1   1      564.02      528.26     18.02 o
  -4   1   1     2539.46     2625.85     92.79 o
  -3   1   1      139.14      161.97      4.97 o
  -2   1   1      809.20      807.37     22.97 o
  -1   1   1    11460.39    10883.44    355.02 o
   0   1   1      216.51      225.95      6.87 o
   1   1   1     4664.32     4639.95    146.36 o
   2   1   1     1370.55     1360.78     54.43 o
   3   1   1     2171.48     2211.28    106.85 o
   4   1   1      319.57      314.06     19.11 o
   5   1   1      285.27      304.59     16.03 o
   6   1   1     1015.05     1006.49     51.33 o
   7   1   1      302.86      303.62     16.53 o
   8   1   1      209.38      207.52     11.12 o
   9   1   1      413.62      399.00     27.89 o
  10   1   1       98.44       85.20      9.68 o
  11   1   1       69.77       64.44      8.79 o
  12   1   1       70.21       80.74     10.44 o
 -12   2   1       24.50       32.22      8.41 o
 -11   2   1       60.03       65.07      8.66 o
 -10   2   1       33.04       35.66      6.62 o
  -9   2   1      134.19      144.16      8.49 o
  -8   2   1      244.25      237.18     13.06 o
  -7   2   1       87.58       88.25      6.21 o
  -6   2   1      877.76      905.80     40.93 o
  -5   2   1      542.17      535.66     25.40 o
  -4   2   1      959.14      999.03     44.31 o
  -3   2   1     3324.62     3468.24    104.70 o
  -2   2   1      245.79      244.31      6.19 o
  -1   2   1     6284.31     6303.26    205.27 o
   0   2   1     3851.02     3947.76    121.46 o
   1   2   1      586.38      647.89     27.31 o
   3   2   1      498.40      444.35     26.37 o
   4   2   1      299.31      314.51     16.39 o
   5   2   1     1381.35     1376.91     72.67 o
   6   2   1      111.10       93.25      5.62 o
   7   2   1      768.32      694.41     37.83 o
   8   2   1      147.47      172.15      9.67 o
   9   2   1       75.08       77.04      8.28 o
  10   2   1        6.69        1.15      5.48 o
  11   2   1       52.39       54.90      8.41 o
  12   2   1        7.14        5.22      7.51 o
 -12   3   1       21.60       24.33      9.04 o
 -11   3   1        1.01        2.42      6.88 o
 -10   3   1       88.66       80.87     10.06 o
  -9   3   1      375.74      392.97     19.54 o
  -8   3   1       26.60       29.28      3.15 o
  -7   3   1      786.20      799.91     39.36 o
  -6   3   1       60.80       61.10      4.95 o
  -5   3   1      417.36      407.15     34.52 o
  -4   3   1      209.79      199.41      9.14 o
  -3   3   1      184.79      174.89      5.05 o
  -2   3   1     1123.47     1060.22     30.61 o
  -1   3   1     1847.64     1956.91     58.52 o
   0   3   1     2275.58     2418.22     67.05 o
   1   3   1     1083.83      983.98     36.59 o
   2   3   1     1674.71     1821.24     70.27 o
   3   3   1     1772.26     1845.90    103.47 o
   4   3   1      477.08      477.89     26.30 o
   5   3   1       61.67       57.58      4.19 o
   7   3   1      524.71      496.90     27.11 o
   8   3   1       93.82       87.56      7.00 o
   9   3   1      141.31      147.99     13.50 o
  10   3   1       25.70       29.42      7.13 o
  11   3   1      119.05      127.23     12.86 o
  12   3   1       44.99       64.82     10.19 o
 -11   4   1        2.21        6.88      7.77 o
 -10   4   1       25.78       23.73      4.26 o
  -9   4   1       84.71       81.89      6.93 o
  -8   4   1        9.94        5.46      2.90 o
  -7   4   1       73.26       76.20      5.63 o
  -5   4   1      270.33      271.30     12.61 o
  -4   4   1      182.01      178.65      7.79 o
  -3   4   1     1874.27     1943.89     76.71 o
  -2   4   1      153.10      183.34      5.21 o
  -1   4   1       91.42      100.10      3.11 o
   0   4   1      387.86      378.86     11.68 o
   1   4   1      447.12      465.31     16.29 o
   2   4   1      715.21      737.62     31.01 o
   3   4   1      442.95      399.67     16.05 o
   5   4   1      611.02      619.71     33.19 o
   6   4   1       71.40       61.76      5.22 o
   7   4   1      402.88      390.16     17.87 o
   8   4   1       63.69       71.67      5.67 o
   9   4   1       16.70       22.69      3.67 o
  10   4   1       20.83       30.31      7.51 o
  11   4   1       15.50       14.90      8.28 o
 -11   5   1       11.02       17.07      7.77 o
 -10   5   1       55.33       61.82      6.74 o
  -9   5   1       43.41       47.78      4.93 o
  -8   5   1       15.00        6.58      3.21 o
  -7   5   1      169.85      168.54     10.20 o
  -6   5   1       62.81       61.99      4.95 o
  -4   5   1       99.11       98.49      4.80 o
  -3   5   1      516.16      506.33     21.20 o
  -2   5   1      565.15      553.69     16.78 o
  -1   5   1      246.22      232.97      7.17 o
   0   5   1      176.32      183.48      5.18 o
   1   5   1     1031.76      982.39     46.24 o
   2   5   1      118.00      104.47      4.97 o
   3   5   1      479.07      486.63     19.98 o
   4   5   1      528.27      503.29     26.84 o
   5   5   1       95.63       79.40      5.39 o
   6   5   1        6.25       10.23      2.75 o
   7   5   1       35.47       46.26      7.90 o
   8   5   1        5.34        7.42      3.32 o
   9   5   1       71.24       72.98      7.51 o
  10   5   1        8.85       17.96      7.26 o
  11   5   1       30.10       32.73      9.30 o
 -10   6   1        7.50       13.54      4.65 o
  -9   6   1       49.43       63.48      5.88 o
  -8   6   1       12.71       11.62      3.91 o
  -7   6   1       54.54       59.53      5.14 o
  -6   6   1       85.33       83.52      6.26 o
  -5   6   1      172.11      171.51      9.44 o
  -4   6   1       78.46       70.40      5.13 o
  -3   6   1      168.36      163.14     10.95 o
  -2   6   1        0.64        2.32      0.70 o
  -1   6   1      466.08      455.08     14.73 o
   0   6   1      111.34      109.92      4.02 o
   1   6   1       80.20       71.72      3.88 o
   2   6   1       94.33       94.47      5.53 o
   4   6   1      304.96      281.29     15.58 o
   5   6   1       36.55       35.94      6.18 o
   6   6   1        4.83        5.17      3.06 o
   7   6   1       21.54       21.07      3.84 o
   8   6   1        1.62        3.86      3.84 o
   9   6   1        8.90        9.85      4.19 o
  10   6   1        1.28        6.37      8.79 o
  -8   7   1        3.04       -2.29      4.71 o
  -7   7   1       28.67       31.20      5.60 o
  -6   7   1       36.70       42.92      6.11 o
  -5   7   1        3.12        4.71      3.82 o
  -4   7   1       10.94       10.70      3.57 o
  -3   7   1        8.70        6.24      3.06 o
  -2   7   1      156.82      148.75     13.12 o
  -1   7   1      215.65      208.63      7.56 o
   0   7   1       37.88       35.11      2.84 o
   1   7   1       49.56       46.11      4.59 o
   2   7   1       20.67       17.45      3.69 o
   3   7   1       24.97       26.11      4.20 o
   4   7   1      100.01       91.00      6.93 o
   5   7   1       11.12        6.15      3.25 o
   6   7   1      121.89      120.09      8.43 o
   7   7   1       15.96       13.27      4.08 o
   8   7   1       13.16       16.33      4.52 o
  -7   8   1       32.48       31.71      5.86 o
  -6   8   1       30.08       29.17      5.48 o
  -5   8   1       26.90       35.03      5.09 o
  -4   8   1       44.32       49.04      5.48 o
  -3   8   1       41.23       43.69      4.71 o
  -2   8   1        7.39       12.35      2.93 o
   0   8   1       16.47       15.92      2.80 o
   1   8   1        7.00       11.21      3.18 o
   2   8   1       58.35       57.06      6.11 o
   3   8   1        1.11       -1.02      3.57 o
   4   8   1        8.72        6.88      4.08 o
   5   8   1        5.71        7.77      4.59 o
   6   8   1       18.40       17.83      5.22 o
   7   8   1       14.17       18.85      5.60 o
  -4   9   1        8.95       10.57      3.95 o
  -3   9   1       37.65       43.56      4.84 o
   1   9   1        5.33        6.75      2.67 o
   2   9   1       13.50       16.30      3.69 o
   3   9   1        0.92        1.66      3.82 o
   4   9   1       64.26       61.39      7.13 o
  -4  -9   2        6.62        2.22      5.72 o
  -3  -9   2        4.63        3.59      5.62 o
  -2  -9   2        9.40       10.40      5.53 o
  -1  -9   2        4.85        2.87      5.31 o
   0  -9   2       10.38       16.95      5.28 o
   1  -9   2        9.06       12.41      5.86 o
   2  -9   2        4.21        2.21      3.69 o
   3  -9   2       19.58       16.20      4.00 o
   4  -9   2        4.05        5.99      3.69 o
  -7  -8   2        6.86        7.51      4.38 o
  -6  -8   2        7.86        7.12      4.63 o
  -5  -8   2        7.39        8.54      3.46 o
  -4  -8   2        4.23       -0.94      3.11 o
  -3  -8   2       10.70       13.50      4.73 o
  -2  -8   2       47.75       48.22      5.43 o
  -1  -8   2       31.87       33.41      5.00 o
   0  -8   2       50.82       50.67      4.21 o
   1  -8   2       30.34       31.43      3.65 o
   2  -8   2       20.29       20.26      3.38 o
   3  -8   2       18.68       15.30      3.25 o
   4  -8   2       19.49       24.94      3.47 o
   5  -8   2       17.85       21.32      4.20 o
   6  -8   2       25.35       29.24      4.62 o
  -8  -7   2        6.70        6.88      4.03 o
  -7  -7   2        3.84        4.17      2.77 o
  -6  -7   2        6.98        8.16      2.68 o
  -5  -7   2      176.35      184.77      7.81 o
  -4  -7   2      162.31      159.36      7.02 o
  -3  -7   2       35.90       36.59      3.08 o
  -2  -7   2       43.81       40.44      3.07 o
  -1  -7   2        3.25        4.33      2.55 o
   0  -7   2      129.52      133.16      5.66 o
   1  -7   2      167.63      167.80      6.53 o
   2  -7   2       49.28       45.37      3.65 o
   3  -7   2       74.59       69.30      4.14 o
   4  -7   2        0.89        1.80      2.56 o
   5  -7   2       37.38       38.55      3.52 o
   6  -7   2       31.24       31.59      4.00 o
   7  -7   2        6.75        8.27      3.60 o
   8  -7   2       12.44       12.89      3.77 o
 -10  -6   2        2.29        2.08      3.82 o
  -9  -6   2       12.88       18.12      4.21 o
  -8  -6   2       39.12       38.55      4.71 o
  -7  -6   2      167.38      168.24      8.55 o
  -6  -6   2       94.89       97.75      5.93 o
  -5  -6   2        5.02        3.38      2.36 o
  -4  -6   2       13.73        9.17      2.28 o
  -3  -6   2      309.19      306.71     10.46 o
  -2  -6   2       13.35       13.58      1.65 o
  -1  -6   2      193.47      205.36      6.29 o
   0  -6   2      178.35      169.40      5.27 o
   1  -6   2       73.62       74.52      3.24 o
   2  -6   2      153.74      161.03      6.65 o
   3  -6   2       82.31       64.35      3.95 o
   4  -6   2       71.21       72.49      4.43 o
   5  -6   2       45.24       45.71      3.90 o
   6  -6   2       11.38        6.40      2.42 o
   7  -6   2       17.86       21.74      3.52 o
   8  -6   2        5.80        5.24      3.11 o
   9  -6   2        2.67        2.33      3.50 o
 -11  -5   2       34.06       42.11      4.80 o
 -10  -5   2        8.12       12.64      4.08 o
  -9  -5   2        1.57        3.09      3.32 o
  -8  -5   2       56.20       60.72      5.29 o
  -7  -5   2       53.09       59.96      3.80 o
  -6  -5   2      167.83      157.21      7.25 o
  -5  -5   2      456.63      455.31     16.35 o
  -4  -5   2       46.21       48.55      2.53 o
  -3  -5   2      216.54      212.70      9.04 o
  -2  -5   2      373.66      366.93     18.16 o
  -1  -5   2       37.14       35.54      1.76 o
   0  -5   2      558.84      571.81     17.62 o
   1  -5   2      156.42      156.74      4.78 o
   2  -5   2       95.63       93.35      3.37 o
   3  -5   2      434.12      432.69     15.76 o
   4  -5   2      142.93      146.56      5.57 o
   5  -5   2      314.52      301.54     12.16 o
   6  -5   2      353.78      347.39     14.76 o
   7  -5   2       40.70       37.40      3.42 o
   8  -5   2        7.56        9.52      2.71 o
   9  -5   2       36.85       45.85      4.12 o
  10  -5   2        0.20        3.31      5.73 o
 -11  -4   2        1.24        4.32      2.90 o
 -10  -4   2        9.89        4.85      3.00 o
  -9  -4   2       99.96      103.12      7.05 o
  -8  -4   2      183.15      180.55      8.11 o
  -7  -4   2      290.14      278.91     11.81 o
  -6  -4   2      141.23      143.82      5.79 o
  -5  -4   2        4.93        4.45      1.34 o
  -4  -4   2      358.59      345.17     14.01 o
  -3  -4   2      523.06      517.23     17.19 o
  -2  -4   2      147.64      143.23      5.29 o
  -1  -4   2     2753.42     2897.56     84.08 o
   0  -4   2      328.66      376.75     18.24 o
   1  -4   2      347.10      393.12     11.03 o
   2  -4   2     1057.70     1052.63     28.64 o
   3  -4   2       69.76       72.30      2.47 o
   4  -4   2      641.84      672.59     18.98 o
   5  -4   2      448.35      431.17     13.09 o
   6  -4   2      167.51      169.38      5.81 o
   7  -4   2      181.95      184.48      7.67 o
   8  -4   2      104.11      116.22      7.23 o
   9  -4   2       92.27       96.75      5.52 o
  10  -4   2      151.47      172.82     14.39 o
  11  -4   2        9.65       19.74      6.50 o
 -12  -3   2       11.66       10.44      7.77 o
 -11  -3   2       66.08       78.39      6.50 o
 -10  -3   2      100.54      101.37      6.79 o
  -9  -3   2       33.71       34.47      3.64 o
  -8  -3   2       65.99       75.24      4.49 o
  -7  -3   2      559.54      560.51     17.74 o
  -6  -3   2       99.99       92.16      3.62 o
  -5  -3   2     1274.99     1291.28     39.31 o
  -4  -3   2     1371.07     1468.72     47.67 o
  -3  -3   2     1458.45     1446.38     48.15 o
  -2  -3   2     1540.00     1587.70     58.99 o
  -1  -3   2      195.04      196.81      5.62 o
   0  -3   2      665.45      705.38     24.99 o
   1  -3   2      785.41      762.50     20.38 o
   2  -3   2      779.39      842.07     20.38 o
   3  -3   2      349.13      314.31      7.60 o
   4  -3   2      583.19      627.10     18.25 o
   5  -3   2        7.34        7.24      0.91 o
   6  -3   2      319.00      323.26      9.45 o
   7  -3   2       19.88       24.58      1.74 o
   8  -3   2      132.29      140.39      6.38 o
   9  -3   2       89.03       84.56      8.53 o
  10  -3   2       13.29        7.90      5.09 o
  11  -3   2       13.33       23.82      6.50 o
  12  -3   2       15.16       19.87      7.51 o
 -12  -2   2        1.34        9.04      7.39 o
 -11  -2   2       26.63       28.15      6.88 o
 -10  -2   2       13.91       10.06      1.54 o
  -9  -2   2       64.97       63.53      3.60 o
  -8  -2   2       56.97       59.42      2.75 o
  -7  -2   2      129.18      123.52      4.52 o
  -6  -2   2      567.74      543.36     17.04 o
  -5  -2   2      227.33      255.52      8.43 o
  -4  -2   2     1449.14     1445.62     48.19 o
  -3  -2   2      895.47      913.55     29.99 o
  -2  -2   2      547.26      596.79     17.06 o
  -1  -2   2     2866.13     2898.08     80.07 o
   0  -2   2       42.38       47.85      1.51 o
   1  -2   2     1698.00     1695.68     46.72 o
   2  -2   2     5493.31     5595.63    154.72 o
   3  -2   2      847.50      913.88     28.55 o
   4  -2   2      903.32      888.68     25.18 o
   5  -2   2      472.70      445.07     12.38 o
   6  -2   2      159.24      158.54      4.34 o
   7  -2   2       62.61       68.51      4.53 o
   8  -2   2      275.16      253.05     21.02 o
   9  -2   2      247.36      235.09     17.45 o
  10  -2   2       80.81       90.42     10.06 o
  11  -2   2       19.29       17.19      6.11 o
  12  -2   2       37.12       38.21      7.90 o
 -13  -1   2       30.87       38.72      9.17 o
 -12  -1   2       29.39       35.03      7.90 o
 -11  -1   2       30.57       26.62      6.75 o
 -10  -1   2      240.77      236.11     18.60 o
  -9  -1   2       36.71       32.30      2.29 o
  -8  -1   2      137.80      142.90      4.96 o
  -7  -1   2      302.57      318.27     10.21 o
  -6  -1   2      483.44      481.50     14.40 o
  -5  -1   2     1284.46     1254.86     42.12 o
  -4  -1   2      251.50      226.18     12.99 o
  -3  -1   2     2980.65     2996.22     84.65 o
  -2  -1   2     6994.66     6959.69    201.84 o
  -1  -1   2     1575.22     1648.63     46.87 o
   0  -1   2     6225.77     6064.69    190.11 o
   1  -1   2     9302.89     9020.61    317.55 o
   2  -1   2     5598.76     5244.03    214.52 o
   3  -1   2     2584.97     2602.80     92.93 o
   4  -1   2     1463.42     1512.55     52.07 o
   5  -1   2      316.61      306.98     13.21 o
   6  -1   2      637.73      582.43     27.83 o
   7  -1   2       17.99       22.07      2.20 o
   8  -1   2     1033.61      999.86     71.44 o
   9  -1   2        3.50        5.22      3.95 o
  10  -1   2        3.46        5.86      4.71 o
  11  -1   2       41.18       50.69      7.51 o
  12  -1   2       41.86       32.61      7.77 o
 -13   0   2        1.95        1.02      8.02 o
 -12   0   2       74.40       66.60      9.68 o
 -11   0   2        8.45        8.02      6.24 o
 -10   0   2        3.87        8.66      5.22 o
  -9   0   2      950.93      963.49     47.99 o
  -8   0   2      790.09      783.32     27.48 o
  -7   0   2      433.67      445.09     14.07 o
  -6   0   2      114.85      137.79      4.58 o
  -5   0   2      409.27      455.17     14.31 o
  -4   0   2     1470.30     1429.94     49.60 o
  -3   0   2     2546.42     2565.37     72.61 o
  -2   0   2       83.78       82.00      2.44 o
  -1   0   2       29.36       30.58      1.04 o
   0   0   2      164.05      137.16      8.66 o
   2   0   2    11498.14    11496.65    641.36 o
   3   0   2      455.79      461.58     16.05 o
   4   0   2     2102.02     2252.59    110.27 o
   5   0   2      787.88      783.35     38.59 o
   6   0   2       12.45       21.46      2.04 o
   7   0   2       59.89       61.32      4.03 o
   8   0   2       13.01        7.90      3.57 o
   9   0   2      116.00      118.44     10.57 o
  10   0   2      240.97      226.94     17.96 o
  11   0   2       12.06        9.04      5.99 o
  12   0   2        0.47       -1.27      6.75 o
 -13   1   2       23.91       28.66      9.30 o
 -12   1   2       25.99       20.25      8.02 o
 -11   1   2       25.22       26.37      6.88 o
 -10   1   2      247.63      229.11     18.34 o
  -9   1   2       43.84       49.99      3.89 o
  -7   1   2      348.70      329.97     27.38 o
  -6   1   2      423.59      431.64     14.33 o
  -5   1   2     1178.32     1179.05     37.66 o
  -4   1   2      176.37      170.02      5.23 o
  -3   1   2     2931.53     2984.55     92.70 o
  -2   1   2     7606.87     7396.56    247.47 o
  -1   1   2     1581.97     1658.20     51.30 o
   0   1   2     6456.33     6298.91    246.34 o
   1   1   2     7951.07     7742.54    277.98 o
   2   1   2     5450.66     5444.31    186.09 o
   3   1   2     2885.11     2852.96    131.48 o
   4   1   2     1456.74     1486.36     73.75 o
   5   1   2      420.27      396.33     23.31 o
   6   1   2      602.22      541.88     28.01 o
   7   1   2       26.21       34.23      2.63 o
   8   1   2     1037.22     1039.91     50.92 o
   9   1   2       13.69       11.72      4.59 o
  10   1   2        4.88        9.43      5.48 o
  11   1   2       36.74       47.00      7.90 o
  12   1   2       32.96       41.52      8.66 o
 -12   2   2        3.01        9.30      7.77 o
 -11   2   2       14.37       22.93      7.26 o
 -10   2   2        9.27        7.39      5.48 o
  -9   2   2       50.31       49.09      4.84 o
  -8   2   2       68.07       67.99      7.25 o
  -7   2   2      148.16      138.41      7.47 o
  -6   2   2      567.54      537.39     26.97 o
  -5   2   2      236.59      268.35      8.35 o
  -4   2   2     1583.43     1627.93     40.77 o
  -3   2   2      985.74     1000.57     25.37 o
  -2   2   2      555.40      601.35     17.05 o
  -1   2   2     2305.91     2358.12     67.71 o
   1   2   2     1627.43     1656.58     83.12 o
   2   2   2     5166.26     5262.93    219.59 o
   3   2   2      873.95      946.31     45.38 o
   4   2   2      910.61      896.81     43.81 o
   5   2   2      381.72      362.32     30.57 o
   6   2   2      163.02      150.64      9.81 o
   7   2   2      103.31      101.37      7.90 o
   8   2   2      316.13      308.74     15.17 o
   9   2   2      211.96      211.79     17.70 o
  10   2   2      103.30      113.47     11.34 o
  11   2   2       22.39       24.33      7.26 o
  12   2   2       30.53       32.86      8.66 o
 -12   3   2       10.17       11.34      8.41 o
 -11   3   2       63.21       73.48     10.19 o
 -10   3   2       85.17       94.60      7.33 o
  -9   3   2       45.00       46.37      4.28 o
  -8   3   2       63.34       68.47      5.49 o
  -7   3   2      577.63      566.61     28.14 o
  -6   3   2      133.11      121.62      8.92 o
  -5   3   2     1208.25     1183.95     62.09 o
  -4   3   2     1447.52     1587.34     43.52 o
  -3   3   2     1356.19     1352.21     35.75 o
  -2   3   2     1713.84     1792.54     52.82 o
  -1   3   2      163.98      164.39      5.75 o
   0   3   2      909.64      920.92     27.94 o
   1   3   2      691.90      667.30     29.46 o
   2   3   2      797.03      837.26     33.90 o
   3   3   2      301.77      259.10     15.31 o
   4   3   2      670.96      685.72     31.84 o
   5   3   2       18.06       17.11      1.96 o
   6   3   2      324.48      328.31     16.66 o
   7   3   2       14.33       15.51      3.25 o
   8   3   2      167.63      166.36      8.80 o
   9   3   2       74.10       60.63      7.90 o
  10   3   2        8.99        8.15      6.50 o
  11   3   2       22.20       36.04      8.28 o
  12   3   2       11.80        5.99      8.53 o
 -11   4   2        4.22        2.29      7.13 o
 -10   4   2        5.87        6.85      3.75 o
  -9   4   2       94.13       87.40      6.98 o
  -8   4   2      154.92      157.74     10.08 o
  -7   4   2      269.81      269.22     14.63 o
  -5   4   2        2.96        1.77      1.44 o
  -4   4   2      425.10      421.75     10.34 o
  -3   4   2      479.13      468.04     13.98 o
  -2   4   2      112.84      106.60      3.58 o
  -1   4   2     2547.76     2672.53     86.21 o
   0   4   2      446.82      485.36     12.90 o
   1   4   2      340.55      386.81     15.98 o
   2   4   2     1258.10     1235.54     44.63 o
   3   4   2       59.33       62.30      4.54 o
   4   4   2      593.03      630.09     32.92 o
   5   4   2      387.30      358.21     20.85 o
   6   4   2      175.63      168.98      9.54 o
   7   4   2      153.35      149.44      9.85 o
   8   4   2      120.81      128.21      8.03 o
   9   4   2      105.19      106.21     10.70 o
  10   4   2      131.74      137.80     15.41 o
  11   4   2        9.63       13.76      8.53 o
 -11   5   2       36.69       44.30      5.59 o
 -10   5   2       10.59       11.20      4.15 o
  -9   5   2        4.70        5.57      3.58 o
  -8   5   2       81.10       93.69      6.25 o
  -7   5   2       46.64       47.13      6.62 o
  -6   5   2      145.14      138.99      8.85 o
  -4   5   2       39.36       33.80      2.54 o
  -3   5   2      267.83      268.30      7.94 o
  -2   5   2      481.95      479.79     12.82 o
  -1   5   2       46.58       45.76      1.71 o
   0   5   2      564.07      547.02     17.48 o
   2   5   2       86.53       84.75      4.51 o
   3   5   2      461.78      457.46     18.29 o
   4   5   2      129.41      120.26      7.92 o
   5   5   2      279.92      260.06     14.91 o
   6   5   2      371.89      357.75     18.28 o
   7   5   2       33.61       28.21      3.75 o
   8   5   2        5.26        7.14      3.36 o
   9   5   2       47.80       60.75      8.41 o
  10   5   2        0.26       -2.80      7.51 o
 -10   6   2        0.59        0.46      4.49 o
  -9   6   2       18.75       21.91      4.39 o
  -8   6   2       51.15       57.87      5.11 o
  -7   6   2      164.74      182.55     10.52 o
  -6   6   2      106.36      112.32      7.27 o
  -5   6   2        3.87        2.64      2.57 o
  -4   6   2        2.69        0.55      2.31 o
  -3   6   2      236.61      232.86     14.45 o
  -2   6   2        7.83        8.18      1.03 o
  -1   6   2      199.14      212.32      6.82 o
   0   6   2      175.03      166.31      7.42 o
   1   6   2       85.51       85.59      5.30 o
   2   6   2      204.66      208.88      9.82 o
   3   6   2       79.03       67.83      4.95 o
   4   6   2       70.56       75.12      5.49 o
   5   6   2       73.72       72.69      5.09 o
   6   6   2       16.69       15.92      3.23 o
   7   6   2       24.78       31.41      3.98 o
   8   6   2        6.50       10.00      5.16 o
   9   6   2        0.91       -6.04      6.88 o
  -8   7   2        5.04        2.29      4.84 o
  -7   7   2        2.82        4.59      4.46 o
  -6   7   2        5.81        4.97      4.08 o
  -5   7   2      168.85      177.03     14.65 o
  -4   7   2      175.35      167.35     12.99 o
  -3   7   2       46.98       57.32      5.60 o
  -2   7   2       47.72       44.85      2.14 o
  -1   7   2        1.60        1.11      0.85 o
   0   7   2      140.35      139.33     10.70 o
   1   7   2      161.16      151.68     12.74 o
   2   7   2       47.74       47.76      5.22 o
   3   7   2       58.11       56.23      4.79 o
   4   7   2        2.34        2.15      2.95 o
   5   7   2       36.18       36.24      4.28 o
   6   7   2       21.96       22.62      4.00 o
   7   7   2        4.56        4.94      3.93 o
   8   7   2       12.49       14.15      5.73 o
  -7   8   2       11.38       10.70      4.84 o
  -6   8   2       13.45       22.03      4.84 o
  -5   8   2        4.92        3.06      3.82 o
  -4   8   2        2.19        2.42      3.44 o
  -3   8   2        8.28        7.26      2.93 o
  -2   8   2       53.06       51.36      4.59 o
  -1   8   2       28.36       30.30      2.30 o
   0   8   2       50.22       55.53      5.22 o
   1   8   2       26.69       30.44      4.33 o
   2   8   2       18.09       20.89      4.08 o
   3   8   2       16.68       20.00      4.33 o
   4   8   2       12.72       17.70      4.59 o
   5   8   2       15.07       19.74      5.09 o
   6   8   2       28.85       37.57      6.11 o
  -4   9   2        9.81        9.30      3.31 o
   0   9   2       12.35       15.67      2.67 o
   1   9   2        7.25        5.99      3.31 o
   2   9   2        3.69        3.95      3.82 o
   3   9   2       27.57       26.24      4.84 o
   4   9   2        2.55        6.50      4.59 o
  -4  -9   3       29.16       30.24      6.48 o
  -3  -9   3       12.48        6.47      7.07 o
  -2  -9   3       10.24       14.30      5.30 o
  -1  -9   3       29.02       31.43      5.99 o
   0  -9   3       13.41       14.38      5.58 o
   1  -9   3        7.64        4.29      3.72 o
   2  -9   3        7.67       11.11      3.66 o
   3  -9   3        0.58        1.42      3.49 o
  -7  -8   3       21.95       21.19      4.71 o
  -6  -8   3       31.42       36.82      3.82 o
  -5  -8   3        0.85       -0.18      2.96 o
  -4  -8   3       42.59       38.37      4.51 o
  -3  -8   3       65.90       64.07      5.02 o
  -2  -8   3       26.12       26.13      4.99 o
  -1  -8   3        6.06        6.84      4.10 o
   0  -8   3       19.43       18.68      3.26 o
   1  -8   3        7.59       11.17      3.16 o
   2  -8   3       26.49       26.72      3.52 o
   3  -8   3        7.35        8.17      3.10 o
   4  -8   3       22.10       22.97      4.21 o
   5  -8   3       27.70       29.05      4.44 o
   6  -8   3       14.35       21.46      4.31 o
  -8  -7   3       13.86       14.06      4.38 o
  -7  -7   3       30.98       37.58      3.60 o
  -6  -7   3       23.66       22.71      3.08 o
  -5  -7   3        6.86        8.75      2.61 o
  -4  -7   3        3.77        4.42      2.39 o
  -3  -7   3      184.63      186.11      8.08 o
  -2  -7   3      119.51      113.54      6.09 o
  -1  -7   3       42.62       43.57      3.08 o
   0  -7   3       95.22       95.88      4.41 o
   1  -7   3      100.44      102.04      4.76 o
   2  -7   3       30.84       34.63      3.28 o
   3  -7   3       59.29       59.82      4.91 o
   4  -7   3       21.90       18.21      2.90 o
   5  -7   3       41.38       47.14      3.80 o
   6  -7   3        2.47        3.15      3.21 o
   7  -7   3        1.74        2.62      3.42 o
   8  -7   3        0.51       -0.28      3.41 o
 -10  -6   3        7.79        8.10      4.19 o
  -9  -6   3       53.75       64.98      5.87 o
  -8  -6   3        7.32        8.23      3.72 o
  -7  -6   3       26.96       33.94      3.89 o
  -6  -6   3       93.78      101.69      6.37 o
  -5  -6   3      144.68      143.01      7.20 o
  -4  -6   3      189.66      199.83      8.02 o
  -3  -6   3       53.33       52.33      2.74 o
  -2  -6   3      134.92      134.19      4.91 o
  -1  -6   3      408.91      389.11     13.80 o
   0  -6   3       74.71       73.97      2.93 o
   1  -6   3      240.35      232.97      7.57 o
   2  -6   3      220.45      222.71      8.20 o
   3  -6   3      195.01      187.51      9.09 o
   4  -6   3      117.59      105.68      5.34 o
   5  -6   3      157.82      152.46      7.28 o
   6  -6   3      193.68      198.62     10.49 o
   7  -6   3       24.44       26.22      3.58 o
   8  -6   3       38.50       41.65      4.07 o
   9  -6   3       28.83       37.45      5.73 o
 -11  -5   3       44.16       46.54      4.94 o
 -10  -5   3       12.15       18.43      3.95 o
  -9  -5   3       37.98       34.06      4.38 o
  -8  -5   3       22.15       24.19      3.19 o
  -7  -5   3       98.77      102.69      5.73 o
  -6  -5   3      145.78      143.09      6.74 o
  -5  -5   3      306.59      296.19     10.89 o
  -4  -5   3      314.73      298.70     10.84 o
  -3  -5   3       26.21       23.05      4.84 o
  -2  -5   3       34.37       33.71      2.45 o
  -1  -5   3      113.21      124.76      4.29 o
   0  -5   3      259.83      246.44      9.63 o
   1  -5   3      238.95      238.67      7.02 o
   2  -5   3      425.33      417.39     12.08 o
   3  -5   3      211.05      204.17      6.91 o
   4  -5   3       14.90       10.81      1.88 o
   5  -5   3      286.30      301.87     13.73 o
   6  -5   3      149.82      147.85      6.54 o
   7  -5   3       12.56        8.55      2.54 o
   8  -5   3       73.79       82.81      5.94 o
   9  -5   3       22.42       20.94      2.60 o
  10  -5   3        4.91        8.02      5.86 o
 -11  -4   3       15.41       19.58      5.99 o
 -10  -4   3       18.67       22.20      3.82 o
  -9  -4   3       24.69       29.33      3.73 o
  -8  -4   3       39.04       41.30      3.17 o
  -7  -4   3      781.28      779.26     31.74 o
  -6  -4   3      144.88      149.33      5.97 o
  -5  -4   3       56.95       57.60      3.14 o
  -4  -4   3      214.43      192.97      6.54 o
  -3  -4   3      643.59      630.17     20.22 o
  -2  -4   3     1499.32     1544.69     55.81 o
  -1  -4   3     1059.44     1098.85     36.21 o
   0  -4   3      353.54      365.03     13.29 o
   1  -4   3     1571.65     1625.70     43.94 o
   2  -4   3      229.70      218.61      6.13 o
   3  -4   3      240.33      250.71      7.67 o
   4  -4   3      573.27      543.17     17.46 o
   5  -4   3       18.22       20.27      1.60 o
   6  -4   3      183.64      196.95      7.08 o
   7  -4   3      122.60      114.99      5.39 o
   8  -4   3       90.16       90.09      4.43 o
   9  -4   3       39.13       44.45      5.99 o
  10  -4   3       45.21       53.24      7.39 o
  11  -4   3       28.50       27.38      6.88 o
 -12  -3   3        4.45        5.48      7.64 o
 -11  -3   3        0.61       -0.24      2.77 o
 -10  -3   3       21.16       21.02      3.30 o
  -9  -3   3       47.37       40.50      3.76 o
  -8  -3   3       91.04      101.85      5.68 o
  -7  -3   3      294.24      296.36     11.34 o
  -6  -3   3      161.80      152.57      5.30 o
  -5  -3   3     1566.97     1542.49     45.90 o
  -4  -3   3      146.11      152.83      6.32 o
  -3  -3   3      570.20      601.33     34.99 o
  -2  -3   3     1234.55     1265.74     47.88 o
  -1  -3   3      163.43      176.02      5.84 o
   0  -3   3     2248.17     2374.71     70.26 o
   1  -3   3      903.66      948.00     24.46 o
   2  -3   3      801.84      829.56     23.94 o
   3  -3   3     1239.92     1211.65     42.25 o
   4  -3   3      211.69      237.47      7.72 o
   5  -3   3      338.89      327.95     10.74 o
   6  -3   3      212.19      212.32      7.77 o
   7  -3   3       64.48       66.35      3.42 o
   8  -3   3      172.40      176.14     12.99 o
   9  -3   3       89.94      100.86      9.55 o
  10  -3   3       27.19       29.80      6.11 o
  11  -3   3       55.01       50.18      7.39 o
  12  -3   3       21.01       17.32      7.39 o
 -12  -2   3       46.56       39.48      8.92 o
 -11  -2   3       72.19       71.36      4.02 o
 -10  -2   3       72.88       64.33      5.17 o
  -9  -2   3      348.22      338.10     17.20 o
  -8  -2   3       63.29       59.58      2.80 o
  -7  -2   3      274.62      270.74      9.14 o
  -5  -2   3      229.40      229.39      6.80 o
  -4  -2   3     2262.65     2217.49     66.79 o
  -3  -2   3      687.53      710.63     19.87 o
  -2  -2   3     3420.03     3486.53    106.25 o
  -1  -2   3     3551.79     3719.78    122.99 o
   0  -2   3      390.37      384.93     11.11 o
   1  -2   3      998.53     1016.65     28.24 o
   2  -2   3      546.59      557.93     16.36 o
   3  -2   3      359.35      382.98     11.54 o
   4  -2   3     1884.20     1919.67     57.65 o
   5  -2   3      132.44      130.57      4.25 o
   6  -2   3      230.92      233.45     10.45 o
   8  -2   3        3.62        2.29      3.18 o
   9  -2   3      104.52      116.66     10.32 o
  10  -2   3       78.72       88.76      9.81 o
  11  -2   3       37.36       26.75      6.24 o
  12  -2   3       14.26       18.85      6.88 o
 -12  -1   3        4.96        4.71      7.26 o
 -11  -1   3       37.21       35.03      7.26 o
 -10  -1   3       35.04       34.35      2.41 o
  -9  -1   3        2.54        2.75      1.40 o
  -8  -1   3      138.60      138.20      5.25 o
  -7  -1   3      531.88      532.80     17.67 o
  -6  -1   3     1133.89     1165.15     44.75 o
  -5  -1   3     2224.09     2208.31     69.10 o
  -4  -1   3      824.12      879.95     28.14 o
  -3  -1   3     1353.39     1359.29     39.10 o
  -2  -1   3     1579.13     1629.15     42.62 o
  -1  -1   3      947.43      979.03     33.29 o
   0  -1   3     4838.60     4948.94    138.94 o
   1  -1   3     6494.14     6495.79    245.17 o
   2  -1   3     8539.67     8092.61    583.92 o
   3  -1   3      590.00      586.16     27.92 o
   4  -1   3       14.33       12.29      1.53 o
   5  -1   3      354.89      351.91     17.38 o
   6  -1   3      551.45      587.14     28.77 o
   7  -1   3      452.80      450.40     22.20 o
   8  -1   3      548.28      546.61     37.96 o
   9  -1   3        7.73        6.37      3.95 o
  10  -1   3       23.24       22.03      5.35 o
  11  -1   3        2.28        3.18      5.73 o
  12  -1   3       19.70       19.23      7.01 o
 -13   0   3       40.26       50.69     10.32 o
 -12   0   3        1.30        6.75      7.39 o
 -11   0   3       88.23       75.13      8.92 o
 -10   0   3      127.41      125.44     12.23 o
  -9   0   3        2.56        4.69      1.06 o
  -8   0   3      243.94      240.09      7.90 o
  -7   0   3     2469.46     2367.71     73.47 o
  -6   0   3       51.99       43.12      1.92 o
  -5   0   3      231.77      262.93      9.36 o
  -4   0   3      688.83      614.85     19.18 o
  -3   0   3     2560.47     2709.20     76.71 o
  -2   0   3      331.97      290.73      8.35 o
  -1   0   3     2411.47     2377.58     73.72 o
   0   0   3      196.76      209.87      7.01 o
   2   0   3     1201.27     1234.48     59.97 o
   3   0   3      204.87      228.41     11.26 o
   4   0   3     3997.26     4443.21    176.88 o
   5   0   3      286.26      299.75     12.23 o
   6   0   3      335.06      334.06     16.75 o
   7   0   3      347.87      372.49     18.78 o
   8   0   3       40.04       43.43      5.22 o
   9   0   3       96.37       86.72      9.04 o
  10   0   3      217.58      211.53     17.19 o
  11   0   3       37.93       38.72      7.13 o
  12   0   3        9.02        6.62      6.88 o
 -12   1   3        4.72        5.99      7.77 o
 -11   1   3       26.33       31.33      7.39 o
 -10   1   3       17.43       13.12      6.11 o
  -9   1   3        0.15        1.07      2.45 o
  -8   1   3      161.80      163.85      5.76 o
  -7   1   3      574.05      586.83     17.63 o
  -6   1   3     1353.46     1383.85     40.07 o
  -5   1   3     2178.06     2244.53     69.07 o
  -4   1   3      850.82      925.98     28.15 o
  -3   1   3     1404.83     1399.78     39.11 o
  -2   1   3     1340.46     1380.85     42.59 o
  -1   1   3     1126.54     1156.79     33.20 o
   0   1   3     5596.26     5502.20    205.31 o
   1   1   3     6147.10     6209.66    254.70 o
   2   1   3     8749.21     8494.45    336.23 o
   3   1   3      579.22      566.34     23.11 o
   4   1   3       17.36       15.94      1.78 o
   6   1   3      557.22      581.89     29.04 o
   7   1   3      442.76      438.14     22.34 o
   8   1   3      538.86      527.25     38.21 o
   9   1   3        2.06        0.64      4.20 o
  10   1   3       25.26       25.98      5.99 o
  11   1   3        7.13       10.44      6.24 o
  12   1   3       20.86       16.30      7.64 o
 -12   2   3       45.94       59.61      9.55 o
 -11   2   3       73.35       81.25      9.55 o
 -10   2   3       80.57       77.72      6.03 o
  -9   2   3      333.43      323.90     17.47 o
  -8   2   3       71.18       65.29      4.77 o
  -7   2   3      230.68      228.80      9.02 o
  -6   2   3       96.80      103.78      3.64 o
  -5   2   3      188.89      187.52      6.69 o
  -4   2   3     2087.44     2096.72     60.99 o
  -3   2   3      532.87      560.96     19.82 o
  -2   2   3     3279.85     3377.30    106.27 o
  -1   2   3     4032.20     4183.70    112.43 o
   0   2   3      403.81      396.92     15.76 o
   2   2   3      453.86      447.52     37.83 o
   3   2   3      292.08      302.22     25.98 o
   4   2   3     1707.14     1723.25     91.36 o
   6   2   3      176.44      169.00     10.63 o
   7   2   3      152.89      151.68      8.50 o
   8   2   3        5.97        3.82      4.08 o
   9   2   3      123.19      108.76     11.08 o
  10   2   3       89.08       87.74      9.43 o
  11   2   3       32.51       35.41      7.39 o
  12   2   3       23.48       19.61      8.41 o
 -12   3   3        5.23        1.66      8.15 o
 -11   3   3        1.95        8.28      7.13 o
 -10   3   3       19.11       21.72      4.46 o
  -9   3   3       31.71       30.03      3.92 o
  -8   3   3      118.80      123.56      7.27 o
  -7   3   3      338.86      340.30     16.17 o
  -5   3   3     1458.71     1416.95     41.86 o
  -4   3   3      172.55      182.15      5.15 o
  -3   3   3      724.81      739.95     18.39 o
  -2   3   3     1400.87     1472.12     42.87 o
  -1   3   3      136.77      151.45      4.70 o
   0   3   3     2016.45     2082.48     90.76 o
   1   3   3      906.27      945.79     38.13 o
   2   3   3      936.01      956.41     42.46 o
   3   3   3     1283.09     1237.31     60.02 o
   4   3   3      221.83      252.73     12.38 o
   5   3   3      383.18      376.01     17.34 o
   6   3   3      233.59      220.08     11.44 o
   7   3   3       83.75       90.29      5.40 o
   8   3   3      140.60      145.19     13.88 o
   9   3   3       89.47       83.92      9.55 o
  10   3   3       37.61       50.69      8.02 o
  11   3   3       41.23       27.51      8.02 o
  12   3   3       19.87       30.95      9.55 o
 -11   4   3       13.80       16.69      4.49 o
 -10   4   3       26.71       34.73      4.50 o
  -9   4   3       26.27       25.93      3.88 o
  -8   4   3       27.68       28.75      3.73 o
  -7   4   3      796.13      781.29     39.00 o
  -5   4   3       67.45       64.19      2.24 o
  -4   4   3      170.34      159.11      5.15 o
  -3   4   3      538.50      532.21     18.00 o
  -2   4   3     1609.90     1648.16     45.59 o
  -1   4   3     1229.43     1275.87     33.93 o
   0   4   3      372.85      391.25     15.39 o
   1   4   3     1436.10     1489.03     63.48 o
   2   4   3      276.22      271.39     11.89 o
   3   4   3      294.58      300.47     13.51 o
   4   4   3      620.72      592.44     27.83 o
   5   4   3       36.25       38.27      3.44 o
   6   4   3      148.71      165.20     10.39 o
   7   4   3      121.65      115.59      7.45 o
   8   4   3       78.70       80.74      9.43 o
   9   4   3       26.92       30.31      7.39 o
  10   4   3       53.83       61.14      9.43 o
  11   4   3       25.32       23.69      8.66 o
 -11   5   3       33.92       32.76      5.20 o
 -10   5   3       12.97       19.83      6.18 o
  -9   5   3       39.80       37.76      6.05 o
  -8   5   3       26.34       32.15      5.86 o
  -7   5   3       87.97       88.53      8.34 o
  -6   5   3      125.48      128.19      8.15 o
  -5   5   3      319.29      293.53     15.36 o
  -4   5   3      303.74      292.55     10.61 o
  -3   5   3        1.49        2.37      0.84 o
  -2   5   3       40.81       37.49      1.64 o
  -1   5   3       86.89       89.72      3.49 o
   0   5   3      311.83      304.72     13.69 o
   1   5   3      248.53      243.48     10.15 o
   2   5   3      351.55      339.83     16.01 o
   3   5   3      230.79      215.05     11.17 o
   4   5   3       12.00        9.02      2.40 o
   5   5   3      359.57      372.27     17.20 o
   6   5   3      120.17      113.60      8.60 o
   7   5   3        9.00        5.08      3.08 o
   8   5   3       86.49      103.70      8.02 o
   9   5   3       14.79       10.57      7.64 o
  10   5   3        9.26        7.13      7.90 o
 -10   6   3       12.44       22.42      5.86 o
  -9   6   3       51.79       62.54      7.64 o
  -8   6   3        6.58        7.61      3.56 o
  -7   6   3       51.13       61.22      4.65 o
  -6   6   3      118.66      122.10      7.34 o
  -5   6   3      146.04      146.71      8.59 o
  -4   6   3      200.54      211.59     11.07 o
  -3   6   3       34.64       35.33      1.93 o
  -2   6   3       94.02       97.86      4.28 o
  -1   6   3      377.42      373.05     15.79 o
   0   6   3       75.64       70.70      5.03 o
   1   6   3      233.03      224.84     12.20 o
   3   6   3      221.94      232.81     13.76 o
   4   6   3       79.82       80.91      6.39 o
   5   6   3      169.42      146.44      9.13 o
   6   6   3      178.76      168.63     10.62 o
   7   6   3       36.96       33.42      4.05 o
   8   6   3       41.07       39.68      4.87 o
   9   6   3       26.68       29.93      8.92 o
  -8   7   3        9.50       13.37      5.09 o
  -7   7   3       40.77       51.07      6.11 o
  -6   7   3       27.53       28.15      4.71 o
  -5   7   3        2.65        1.78      3.44 o
  -4   7   3        7.74       12.23      3.18 o
  -3   7   3      210.83      211.93     10.26 o
  -2   7   3      151.71      145.42      5.16 o
  -1   7   3       55.19       55.28      5.60 o
   0   7   3       75.99       73.73      8.02 o
   1   7   3      107.54      107.49      9.30 o
   2   7   3       34.13       35.36      3.57 o
   3   7   3       61.67       63.33      4.82 o
   4   7   3       19.35       18.35      3.42 o
   5   7   3       49.22       45.88      4.62 o
   6   7   3        3.97        9.90      3.72 o
   7   7   3        3.58        4.39      3.95 o
   8   7   3        2.74        6.34      4.32 o
  -7   8   3       20.02       13.63      4.84 o
  -6   8   3       23.79       26.75      5.09 o
  -5   8   3        0.27        2.17      3.69 o
  -4   8   3       39.70       43.94      4.84 o
  -3   8   3       55.82       57.19      5.86 o
  -2   8   3       26.41       25.22      1.89 o
  -1   8   3       13.36        9.55      2.80 o
   0   8   3       21.66       27.51      4.08 o
   1   8   3        3.97        2.42      3.44 o
   2   8   3       22.56       20.12      4.46 o
   3   8   3        6.34        7.39      4.20 o
   4   8   3       14.08        8.15      4.59 o
   5   8   3       32.99       30.31      5.60 o
   6   8   3       12.27       15.79      5.22 o
  -4   9   3       27.87       31.97      3.44 o
   0   9   3       18.61       20.12      3.57 o
   1   9   3        7.94        5.35      3.69 o
   2   9   3        4.81        7.26      4.20 o
   3   9   3        0.47       -1.02      4.33 o
  -3  -9   4       58.81       69.73      7.83 o
  -2  -9   4       59.76       59.36      7.70 o
  -1  -9   4       17.64       24.09      5.80 o
   0  -9   4        2.98        5.88      3.66 o
   1  -9   4        8.72        6.48      3.66 o
   2  -9   4       17.32       21.10      3.91 o
   3  -9   4       14.75        8.21      4.19 o
  -6  -8   4       11.57        9.67      3.36 o
  -5  -8   4       58.74       69.21      5.54 o
  -4  -8   4       19.93       20.12      4.07 o
  -3  -8   4       10.67        9.59      3.72 o
  -2  -8   4       71.39       83.26      5.51 o
  -1  -8   4        9.96        9.47      2.45 o
   0  -8   4        4.75        7.99      2.94 o
   1  -8   4       33.26       27.92      3.52 o
   2  -8   4        7.33        5.69      2.98 o
   3  -8   4       24.45       29.95      3.52 o
   4  -8   4       20.81       20.53      3.98 o
   5  -8   4       10.83       10.23      3.73 o
   6  -8   4       24.79       29.03      4.31 o
  -8  -7   4       69.29       71.50      7.39 o
  -7  -7   4        5.88        7.31      3.32 o
  -6  -7   4       38.80       42.75      4.10 o
  -5  -7   4       65.52       66.85      4.71 o
  -4  -7   4       18.31       11.90      2.85 o
  -3  -7   4       38.61       37.79      3.49 o
  -2  -7   4        6.43        7.55      2.32 o
  -1  -7   4      189.07      187.70      7.89 o
   0  -7   4       17.63       18.54      1.99 o
   1  -7   4       40.48       48.85      3.48 o
   2  -7   4      150.73      160.21      6.59 o
   3  -7   4       40.20       36.63      3.38 o
   4  -7   4        7.82        5.75      2.64 o
   5  -7   4       24.49       27.01      3.75 o
   6  -7   4        3.17       -1.00      3.09 o
   7  -7   4       24.32       28.52      4.04 o
   8  -7   4       16.16       15.83      3.53 o
 -10  -6   4        6.30       12.21      4.47 o
  -9  -6   4        2.45        1.14      4.00 o
  -8  -6   4        2.94        4.84      3.10 o
  -7  -6   4       51.10       52.96      4.05 o
  -6  -6   4       52.80       52.95      3.85 o
  -5  -6   4       27.98       31.79      3.22 o
  -4  -6   4      116.24      118.53      5.81 o
  -3  -6   4       82.38       87.11      4.62 o
  -1  -6   4      131.99      129.59      5.07 o
   0  -6   4       63.12       61.64      3.11 o
   1  -6   4      228.22      229.89      7.32 o
   2  -6   4      132.30      123.07      5.07 o
   3  -6   4       92.52      100.05      5.17 o
   4  -6   4       95.16       93.83      5.02 o
   5  -6   4       24.52       21.59      2.60 o
   6  -6   4       98.28       89.14      7.77 o
   7  -6   4       61.30       68.65      5.45 o
   8  -6   4       35.80       39.11      3.76 o
   9  -6   4        3.05        3.16      3.76 o
 -11  -5   4       16.24       16.65      4.26 o
 -10  -5   4       85.48       96.26      7.77 o
  -9  -5   4       58.62       65.58      5.53 o
  -8  -5   4       51.27       54.13      3.96 o
  -7  -5   4      232.43      233.86     10.93 o
  -6  -5   4      154.79      151.75      7.33 o
  -5  -5   4      259.01      264.95      9.89 o
  -4  -5   4       61.64       59.16      3.09 o
  -3  -5   4     1348.70     1321.71     47.02 o
  -2  -5   4      514.18      521.03     18.55 o
  -1  -5   4      210.85      206.30      7.64 o
   0  -5   4      281.81      263.60      8.29 o
   1  -5   4      173.81      170.60      5.55 o
   2  -5   4      457.23      477.07     12.90 o
   3  -5   4      121.94      114.00      4.79 o
   4  -5   4       63.78       66.67      3.77 o
   5  -5   4      407.14      402.66     17.06 o
   6  -5   4       36.59       33.67      3.44 o
   7  -5   4      154.12      164.44      9.27 o
   8  -5   4      101.01      102.96      6.33 o
   9  -5   4       30.98       28.66      5.86 o
  10  -5   4       30.05       27.26      6.62 o
 -11  -4   4       22.78       25.71      4.18 o
 -10  -4   4      115.07      119.71      8.63 o
  -9  -4   4        6.40        9.73      5.80 o
  -8  -4   4       32.09       31.19      2.88 o
  -7  -4   4       91.44      107.33      6.25 o
  -6  -4   4      121.70      112.44      4.40 o
  -5  -4   4     1502.72     1512.79     51.96 o
  -3  -4   4       29.04       26.78      1.88 o
  -1  -4   4      272.32      259.92      8.69 o
   0  -4   4      177.20      184.41      7.23 o
   1  -4   4      544.73      550.67     15.64 o
   2  -4   4      243.46      235.05      6.29 o
   3  -4   4      162.83      162.88      4.92 o
   4  -4   4       57.28       63.21      3.09 o
   5  -4   4       38.78       38.36      2.05 o
   6  -4   4      120.08      127.63      5.93 o
   7  -4   4       60.28       55.07      2.99 o
   8  -4   4       17.81       19.36      4.59 o
   9  -4   4       45.08       45.47      5.99 o
  10  -4   4        4.28        5.22      5.22 o
  11  -4   4        4.60        4.84      5.99 o
 -12  -3   4       46.13       41.73      4.27 o
 -11  -3   4       11.84       11.84      3.25 o
 -10  -3   4       39.98       40.51      4.08 o
  -9  -3   4       11.31       10.26      2.92 o
  -8  -3   4      264.88      265.19     11.05 o
  -7  -3   4      104.88      101.40      4.09 o
  -6  -3   4      650.67      643.50     20.96 o
  -5  -3   4      852.15      826.81     32.01 o
  -4  -3   4      208.00      233.14      7.72 o
  -3  -3   4     1793.94     1799.46     60.60 o
  -2  -3   4      747.57      766.52     27.00 o
  -1  -3   4     1842.41     1816.69     59.20 o
   0  -3   4     2639.66     2677.81     82.05 o
   1  -3   4      409.54      428.85     11.10 o
   2  -3   4      392.33      383.77     11.02 o
   3  -3   4      419.61      387.49     12.72 o
   4  -3   4      522.65      573.29     18.58 o
   5  -3   4      906.03      939.42     29.19 o
   6  -3   4       78.39       82.85      3.35 o
   7  -3   4      481.96      463.18     31.33 o
   8  -3   4      128.53      130.28     10.95 o
   9  -3   4       40.82       42.03      5.48 o
  10  -3   4       31.91       37.19      6.11 o
  11  -3   4       14.40       19.74      6.24 o
 -12  -2   4        4.80        9.43      7.90 o
 -11  -2   4        2.96        2.17      2.66 o
 -10  -2   4       59.15       56.79      4.50 o
  -9  -2   4        4.95        6.89      2.66 o
  -8  -2   4      424.65      419.74     14.90 o
  -7  -2   4      741.97      715.20     22.09 o
  -6  -2   4       47.34       49.69      2.35 o
  -4  -2   4      492.40      484.68     15.72 o
  -3  -2   4     1277.22     1358.71     48.22 o
  -2  -2   4     1812.34     1780.20     58.39 o
  -1  -2   4      297.32      299.45      9.41 o
   0  -2   4      767.32      839.47     20.52 o
   1  -2   4     4027.89     4009.17    119.10 o
   2  -2   4      134.92      133.82      4.54 o
   3  -2   4      447.70      430.11     17.38 o
   4  -2   4      658.04      695.19     23.47 o
   5  -2   4       22.71       29.13      2.07 o
   6  -2   4      196.95      170.64      7.93 o
   7  -2   4       85.85       80.48      7.90 o
   8  -2   4       51.13       48.53      5.48 o
   9  -2   4       48.78       49.67      5.73 o
  10  -2   4       98.91      102.26     10.32 o
  11  -2   4       25.30       22.54      6.24 o
  12  -2   4        1.27        2.67      6.37 o
 -12  -1   4       17.14       20.25      7.90 o
 -11  -1   4       81.43       78.87      3.42 o
 -10  -1   4       33.55       36.18      3.47 o
  -9  -1   4       59.60       59.13      3.52 o
  -8  -1   4      621.13      603.44     18.10 o
  -7  -1   4       34.08       33.98      2.15 o
  -6  -1   4      364.05      349.54     11.07 o
  -5  -1   4     2281.36     2453.56     78.27 o
  -4  -1   4     2049.38     2153.13     71.31 o
  -3  -1   4     1400.90     1426.12     40.60 o
  -2  -1   4      764.04      836.19     25.56 o
  -1  -1   4     7884.94     7700.53    216.45 o
   0  -1   4     8664.77     8617.75    214.76 o
   1  -1   4      532.26      601.50     23.27 o
   4  -1   4      751.53      737.10     34.85 o
   5  -1   4     1367.90     1439.15     72.76 o
   6  -1   4      301.24      323.63     15.13 o
   7  -1   4      296.22      287.95     21.40 o
   8  -1   4      210.85      218.41     16.56 o
   9  -1   4      117.88      110.67     10.19 o
  10  -1   4       64.16       58.97      7.64 o
  11  -1   4        3.86        8.79      5.48 o
  12  -1   4        2.87        1.66      6.24 o
 -13   0   4        3.15        4.84      8.41 o
 -12   0   4       44.93       45.85      8.92 o
 -11   0   4        2.22       12.23      5.99 o
 -10   0   4      139.06      138.43      6.36 o
  -9   0   4       33.16       37.67      2.15 o
  -8   0   4       80.65       78.73      3.22 o
  -7   0   4       18.57       16.08      1.29 o
  -6   0   4      188.99      176.91      6.57 o
  -5   0   4     1898.87     1865.14     57.91 o
  -4   0   4       12.50       15.94      1.32 o
  -3   0   4     1000.87     1143.38     32.47 o
  -2   0   4     1802.87     1796.23     50.86 o
  -1   0   4       23.92       22.99      0.81 o
   0   0   4      771.89      883.31     33.88 o
   1   0   4      645.59      594.87     37.19 o
   2   0   4      925.94     1039.28     50.52 o
   3   0   4     1130.88     1146.88     55.83 o
   4   0   4      205.19      177.79      9.23 o
   5   0   4       77.79       74.28      4.19 o
   6   0   4      571.26      611.37     24.63 o
   7   0   4      518.42      518.95     25.89 o
   8   0   4        0.89        3.95      3.44 o
   9   0   4       61.94       62.79      6.88 o
  10   0   4        2.90        9.68      4.97 o
  11   0   4       26.80       20.12      6.37 o
  12   0   4       40.60       41.01      8.15 o
 -12   1   4       22.32       21.91      7.64 o
 -11   1   4       72.30       69.28      9.30 o
 -10   1   4       32.08       34.94      4.84 o
  -9   1   4       48.36       51.45      2.58 o
  -8   1   4      570.49      531.68     20.16 o
  -7   1   4       41.09       42.43      1.93 o
  -6   1   4      348.85      343.50     11.04 o
  -5   1   4     2438.03     2610.80     87.43 o
  -4   1   4     2336.04     2418.72     65.15 o
  -3   1   4     1389.10     1434.09     40.59 o
  -2   1   4      910.74      976.05     28.00 o
  -1   1   4     7595.85     7596.99    212.26 o
   0   1   4     8283.74     8305.52    286.01 o
   1   1   4      534.60      599.00     24.17 o
   2   1   4     4459.43     4532.11    222.06 o
   3   1   4     3912.34     4123.52    201.89 o
   4   1   4      738.79      699.35     28.75 o
   5   1   4     1516.09     1551.38     73.34 o
   6   1   4      265.51      282.76     15.36 o
   7   1   4      302.21      302.56     15.26 o
   8   1   4      233.97      223.50     17.07 o
   9   1   4      113.11      113.22     10.95 o
  10   1   4       80.25       87.11      8.53 o
  11   1   4        0.86        0.51      6.11 o
  12   1   4        2.12        4.20      7.01 o
 -12   2   4        7.64       15.92      7.64 o
 -11   2   4        4.45        7.13      5.86 o
 -10   2   4       49.63       48.94      4.86 o
  -9   2   4       10.27       11.29      2.92 o
  -8   2   4      430.44      409.40     13.14 o
  -7   2   4      713.76      686.82     21.99 o
  -6   2   4       49.35       54.61      2.28 o
  -5   2   4       82.72       75.60      2.60 o
  -4   2   4      511.80      514.18     15.71 o
  -3   2   4     1307.96     1407.77     39.42 o
  -2   2   4     1995.60     1964.89     53.33 o
   0   2   4      672.83      696.98     32.01 o
   1   2   4     3862.01     3817.46    193.29 o
   2   2   4      118.60      116.27      8.09 o
   4   2   4      615.45      636.20     33.41 o
   5   2   4       21.04       25.30      2.23 o
   6   2   4      149.23      128.58      8.15 o
   7   2   4       99.54      107.73      6.05 o
   8   2   4       66.17       68.00      6.88 o
   9   2   4       42.01       35.79      6.24 o
  10   2   4      112.03      100.61     10.44 o
  11   2   4       30.07       38.34      7.64 o
  12   2   4        3.15        9.04      7.90 o
 -12   3   4       36.46       54.90      9.55 o
 -11   3   4       13.38       16.18      3.95 o
 -10   3   4       32.56       31.85      4.22 o
  -9   3   4        1.61       -0.08      2.82 o
  -8   3   4      240.46      232.10     13.46 o
  -7   3   4       81.60       76.14      3.50 o
  -6   3   4      690.90      684.79     20.89 o
  -5   3   4      964.97      967.71     24.24 o
  -4   3   4      168.15      195.92      6.21 o
  -3   3   4     1652.37     1691.32     60.55 o
  -2   3   4      738.68      778.48     22.05 o
  -1   3   4     2033.93     2024.68     66.33 o
   0   3   4     2644.64     2607.08     91.93 o
   1   3   4      407.65      417.09     21.21 o
   2   3   4      427.04      425.09     19.63 o
   3   3   4      492.88      457.65     20.31 o
   4   3   4      597.06      658.47     29.68 o
   5   3   4      918.42      942.29     46.46 o
   6   3   4       80.98       84.10      5.46 o
   7   3   4      451.83      432.79     22.56 o
   8   3   4      134.92      136.65     12.23 o
   9   3   4       39.54       27.64      6.50 o
  10   3   4       31.78       39.48      7.90 o
  11   3   4       16.67       16.30      7.77 o
 -11   4   4       30.07       36.94      7.26 o
 -10   4   4      123.36      132.41     13.69 o
  -9   4   4       17.93       12.61      3.48 o
  -8   4   4       17.89       19.20      3.44 o
  -7   4   4      131.26      148.54      7.73 o
  -6   4   4       90.71       85.81      3.85 o
  -5   4   4     1483.06     1476.14     42.40 o
  -4   4   4      141.14      139.92      4.77 o
  -3   4   4       37.02       41.25      1.62 o
  -2   4   4      192.36      173.84      5.16 o
  -1   4   4      221.68      213.90      9.98 o
   0   4   4      218.68      220.30      8.46 o
   1   4   4      564.07      570.10     22.65 o
   4   4   4       93.87       95.00      7.26 o
   5   4   4       33.43       31.97      3.09 o
   6   4   4      137.10      144.07      8.04 o
   7   4   4       44.36       49.88      4.46 o
   8   4   4       28.43       29.80      6.37 o
   9   4   4       36.35       35.54      7.64 o
  10   4   4        7.51       10.95      7.26 o
  11   4   4        5.75       13.76      8.66 o
 -11   5   4       18.15       20.03      4.81 o
 -10   5   4       92.11      102.61      7.92 o
  -9   5   4       57.04       64.38      7.25 o
  -8   5   4       45.25       48.86      4.77 o
  -7   5   4      252.62      258.98     13.37 o
  -6   5   4      147.23      147.88      8.85 o
  -5   5   4      258.90      261.64      9.56 o
  -4   5   4       62.55       58.38      2.32 o
  -3   5   4     1387.11     1367.07     38.39 o
  -2   5   4      511.64      526.04     15.07 o
  -1   5   4      203.28      202.40      8.75 o
   0   5   4      280.64      254.68     10.96 o
   1   5   4      165.44      162.11      7.40 o
   2   5   4      552.17      543.64     24.72 o
   3   5   4      134.90      123.42      6.93 o
   4   5   4       52.99       56.18      4.59 o
   5   5   4      462.37      427.08     21.12 o
   6   5   4       29.22       32.50      5.41 o
   7   5   4      152.02      165.75     10.06 o
   8   5   4       95.90       84.05     10.44 o
   9   5   4       33.72       47.51      8.79 o
  10   5   4       34.94       48.78      9.81 o
 -10   6   4       13.70       21.27      5.60 o
  -9   6   4        0.77        4.59      4.84 o
  -8   6   4        1.40        4.08      4.20 o
  -7   6   4       43.51       52.60      6.24 o
  -6   6   4       35.16       34.90      5.22 o
  -5   6   4       47.89       42.92      4.59 o
  -4   6   4      153.65      146.64      5.97 o
  -3   6   4       99.48      105.90      4.04 o
  -2   6   4        7.53        7.85      0.93 o
  -1   6   4      105.74       95.41      6.75 o
   0   6   4       45.16       50.53      6.05 o
   1   6   4      203.36      201.65     11.71 o
   2   6   4      129.33      122.64      7.47 o
   3   6   4       84.50       83.52      6.21 o
   4   6   4       82.29       75.09      6.03 o
   5   6   4       23.08       17.55      3.27 o
   6   6   4       64.19       55.87      5.35 o
   7   6   4       76.82       75.05      5.72 o
   8   6   4       28.72       19.84      4.48 o
   9   6   4        1.82        6.37      8.41 o
  -8   7   4       72.09       71.57      7.77 o
  -7   7   4        7.87       11.08      4.20 o
  -5   7   4       82.09       83.41      7.64 o
  -4   7   4       13.56       14.01      3.31 o
  -3   7   4       42.91       45.98      2.37 o
  -2   7   4        3.63       10.32      2.80 o
  -1   7   4      216.03      211.28     14.90 o
   0   7   4       17.45       16.43      3.57 o
   1   7   4       43.21       57.99      8.46 o
   2   7   4      170.65      171.53      9.67 o
   3   7   4       42.02       42.27      6.88 o
   4   7   4       12.78        9.89      3.32 o
   5   7   4       21.15       28.13      4.19 o
   6   7   4        3.12       -0.23      3.60 o
   7   7   4       27.62       31.00      4.90 o
   8   7   4       10.94        7.84      4.45 o
  -6   8   4       14.16       16.18      4.33 o
  -5   8   4       61.17       68.38      7.51 o
  -4   8   4       15.09       16.69      3.06 o
  -2   8   4       53.23       68.26      7.13 o
  -1   8   4        9.61        9.04      3.18 o
   0   8   4        8.28       14.01      3.57 o
   1   8   4       34.87       36.30      4.84 o
   2   8   4        9.09        8.41      3.95 o
   3   8   4       22.53       18.47      4.71 o
   4   8   4       20.08       20.76      4.97 o
   5   8   4       12.33       13.50      4.97 o
   6   8   4       18.60       20.76      5.73 o
  -1   9   4       21.83       26.62      3.69 o
   0   9   4        1.32        4.08      3.57 o
   1   9   4        8.72       10.83      4.20 o
   2   9   4       18.94       25.73      5.09 o
   3   9   4       14.15       15.92      4.97 o
  -3  -9   5        9.58        9.36      6.03 o
  -2  -9   5       21.16       27.83      5.98 o
  -1  -9   5       69.50       68.03      7.07 o
   0  -9   5        2.64        7.03      3.61 o
   1  -9   5       10.41        8.53      3.74 o
   2  -9   5        9.35       10.48      3.94 o
   3  -9   5        2.95        6.68      6.11 o
  -6  -8   5       12.74       10.97      3.50 o
  -5  -8   5       18.66       14.10      4.30 o
  -4  -8   5       31.52       29.25      4.41 o
  -3  -8   5       42.03       43.93      4.58 o
  -2  -8   5       42.41       43.47      3.71 o
  -1  -8   5       68.92       62.18      3.35 o
   0  -8   5       62.33       72.99      4.77 o
   1  -8   5        9.35        7.59      2.99 o
   2  -8   5       16.91       20.30      3.35 o
   3  -8   5       36.81       41.65      3.95 o
   4  -8   5        3.71        6.05      3.58 o
   5  -8   5       10.02       11.87      3.79 o
   6  -8   5        2.16        5.26      7.39 o
  -8  -7   5        4.46        6.25      3.70 o
  -7  -7   5       27.12       30.90      3.93 o
  -6  -7   5      108.54      116.78      7.10 o
  -5  -7   5        3.85        2.00      2.86 o
  -4  -7   5       50.03       49.21      5.67 o
  -3  -7   5       65.41       53.65      4.10 o
  -2  -7   5       47.94       45.38      4.44 o
  -1  -7   5        5.80        4.99      2.04 o
   0  -7   5        2.39        1.36      1.80 o
   1  -7   5       40.68       41.61      2.56 o
   2  -7   5       36.29       35.54      2.58 o
   3  -7   5       33.66       34.03      3.27 o
   4  -7   5       39.60       38.58      4.13 o
   5  -7   5       56.51       54.84      4.71 o
   6  -7   5       10.26        9.36      3.24 o
   7  -7   5       22.01       17.80      3.58 o
   8  -7   5        7.33        9.22      3.24 o
  -9  -6   5       50.65       53.91      5.60 o
  -8  -6   5       10.60       13.14      3.27 o
  -7  -6   5       51.44       51.57      4.56 o
  -6  -6   5       13.48       13.54      4.60 o
  -5  -6   5       41.42       39.80      3.22 o
  -4  -6   5      209.66      195.05      7.43 o
  -3  -6   5      104.72      106.59      4.43 o
  -2  -6   5      476.27      469.68     17.85 o
  -1  -6   5       41.23       40.42      3.00 o
   0  -6   5       53.31       48.81      2.73 o
   1  -6   5      450.28      427.59     14.48 o
   2  -6   5       91.43      103.25      4.03 o
   3  -6   5      153.23      155.03      5.79 o
   4  -6   5       95.47       93.68      5.34 o
   5  -6   5        8.41       12.83      2.72 o
   6  -6   5       72.43       67.96      5.53 o
   7  -6   5       42.51       43.08      3.89 o
   8  -6   5       11.08       13.03      2.65 o
   9  -6   5       36.90       33.75      6.75 o
 -10  -5   5        0.07        4.26      3.93 o
  -9  -5   5       59.61       57.90      5.51 o
  -8  -5   5       87.70       90.31      5.61 o
  -7  -5   5       87.18       91.78      5.80 o
  -6  -5   5      159.57      158.91      5.81 o
  -5  -5   5      292.23      285.19     11.41 o
  -4  -5   5      343.08      346.51     14.30 o
  -2  -5   5       19.07       21.22      2.32 o
  -1  -5   5      909.29      922.65     31.36 o
   0  -5   5       50.16       50.44      2.36 o
   1  -5   5      310.00      339.44      9.53 o
   2  -5   5      344.55      336.35      9.68 o
   3  -5   5      140.41      129.52      4.09 o
   4  -5   5      253.99      266.39     11.18 o
   5  -5   5      318.75      298.92     14.05 o
   6  -5   5      157.13      159.63      8.69 o
   7  -5   5       89.24       88.29      6.15 o
   8  -5   5       55.12       53.37      6.24 o
   9  -5   5        8.91        9.55      5.09 o
  10  -5   5       21.56       24.71      6.24 o
 -11  -4   5       16.17       22.37      4.28 o
 -10  -4   5       36.44       40.77      4.64 o
  -9  -4   5       19.53       18.58      4.78 o
  -8  -4   5      123.69      134.28      7.03 o
  -7  -4   5       43.98       41.02      2.75 o
  -6  -4   5      498.74      453.37     15.38 o
  -5  -4   5      319.38      318.38     29.68 o
  -4  -4   5       50.37       44.58      2.47 o
  -3  -4   5      815.59      801.54     26.40 o
  -2  -4   5      489.82      471.52     16.35 o
  -1  -4   5      197.22      213.15      7.55 o
   0  -4   5      612.99      611.56     17.34 o
   1  -4   5      852.54      839.36     23.07 o
   2  -4   5        3.35        5.69      0.81 o
   3  -4   5      937.94      968.06     28.30 o
   4  -4   5      262.35      257.85      8.69 o
   5  -4   5      142.25      137.61      5.28 o
   6  -4   5      183.28      214.65      9.46 o
   7  -4   5       51.76       51.33      5.35 o
   8  -4   5       91.11      104.17      9.43 o
   9  -4   5       53.95       50.69      6.11 o
  10  -4   5        5.51        1.78      5.09 o
  11  -4   5       39.97       30.82      6.62 o
 -12  -3   5       70.64       82.27      6.88 o
 -11  -3   5       70.99       77.45      6.87 o
 -10  -3   5       14.09       13.06      3.41 o
  -9  -3   5       96.46       95.42      5.46 o
  -8  -3   5      304.20      295.46     10.17 o
  -7  -3   5      184.33      183.35      6.75 o
  -6  -3   5      774.17      775.95     27.86 o
  -5  -3   5        9.69        8.44      1.39 o
  -4  -3   5      990.54      939.99     32.90 o
  -3  -3   5      507.33      497.67     17.70 o
  -2  -3   5       92.13      107.67      3.57 o
  -1  -3   5     2489.13     2535.91     74.71 o
   0  -3   5      127.05      121.19      3.57 o
   1  -3   5      697.56      712.89     20.15 o
   2  -3   5     1170.76     1162.44     35.77 o
   3  -3   5      148.73      167.17      5.36 o
   4  -3   5      549.39      560.95     17.99 o
   5  -3   5      403.14      384.13     11.69 o
   6  -3   5       81.02       89.73      4.95 o
   7  -3   5       49.18       51.58      5.48 o
   9  -3   5       12.16        9.81      4.08 o
  10  -3   5        2.98        7.51      4.71 o
  11  -3   5        5.25        3.95      5.60 o
 -12  -2   5        8.51        8.35      2.84 o
 -11  -2   5       27.30       30.91      4.71 o
 -10  -2   5       76.14       82.17      6.31 o
  -9  -2   5       93.56       97.56      6.67 o
  -8  -2   5       71.68       66.43      4.41 o
  -7  -2   5       95.43       95.13      3.76 o
  -6  -2   5       36.63       40.67      2.54 o
  -5  -2   5     1450.37     1421.38     47.15 o
  -4  -2   5      786.91      801.48     28.23 o
  -3  -2   5      470.32      447.41     13.07 o
  -2  -2   5     1879.02     1909.24     60.13 o
  -1  -2   5      318.25      346.41     10.15 o
   0  -2   5     1430.16     1483.43     44.73 o
   1  -2   5     1421.43     1467.93     40.70 o
   2  -2   5     1170.09     1200.62     40.53 o
   3  -2   5     1308.89     1220.27     54.75 o
   4  -2   5      609.22      640.67     34.67 o
   5  -2   5       88.81       81.32      4.32 o
   6  -2   5     1276.91     1373.56     65.24 o
   7  -2   5      438.89      414.16     30.44 o
   8  -2   5      125.51      131.56     10.06 o
   9  -2   5      118.82      127.99      9.81 o
  10  -2   5       14.48       17.32      5.09 o
  11  -2   5       24.17       29.93      6.37 o
  12  -2   5       43.41       49.80      8.28 o
 -12  -1   5       32.88       40.63      8.28 o
 -11  -1   5       12.06       16.78      3.05 o
 -10  -1   5       51.74       50.68      4.52 o
  -9  -1   5      209.83      206.16      9.43 o
  -8  -1   5      203.55      205.65      7.69 o
  -7  -1   5      358.38      340.01     11.18 o
  -6  -1   5      870.84      846.72     26.46 o
  -5  -1   5      596.36      613.49     20.47 o
  -4  -1   5      106.89       80.70      2.65 o
  -3  -1   5     2735.99     2766.61     87.24 o
  -2  -1   5     1119.52     1118.26     35.89 o
  -1  -1   5     2497.83     2511.53     86.65 o
   0  -1   5     2278.21     2413.60     71.21 o
   1  -1   5      394.72      401.68     25.60 o
   4  -1   5     3138.40     3653.89    327.05 o
   5  -1   5      881.27      901.05     41.07 o
   6  -1   5      196.74      207.00     10.18 o
   7  -1   5       80.74       94.88      8.28 o
   8  -1   5       42.93       47.38      4.84 o
   9  -1   5       30.49       28.79      4.71 o
  10  -1   5      153.31      157.67     14.14 o
  11  -1   5        0.29        6.88      5.48 o
  12  -1   5       28.99       32.86      7.39 o
 -12   0   5       51.46       50.31      9.17 o
 -11   0   5        9.55       11.46      6.24 o
 -10   0   5       60.55       59.03      3.82 o
  -9   0   5        1.33        2.25      1.35 o
  -8   0   5      411.61      395.06     12.70 o
  -7   0   5      120.60      115.39      4.72 o
  -6   0   5       40.41       46.30      2.16 o
  -5   0   5      580.98      526.04     16.58 o
  -4   0   5     2281.75     2380.71     67.52 o
  -3   0   5     3661.75     3675.15    104.05 o
  -2   0   5     4065.20     4127.61    127.89 o
  -1   0   5     4020.25     4100.28    116.09 o
   0   0   5      146.10      134.71      4.74 o
   1   0   5     1978.05     2038.53     78.20 o
   2   0   5      673.77      834.24     40.53 o
   3   0   5      643.52      621.05     30.26 o
   4   0   5       21.77       20.87      2.93 o
   5   0   5       34.76       30.36      2.28 o
   6   0   5      569.40      594.21     29.32 o
   7   0   5       87.11       93.22      8.02 o
   8   0   5      706.52      676.89     47.51 o
   9   0   5       69.84       63.80      6.88 o
  10   0   5       29.06       33.24      5.99 o
  11   0   5        1.11        0.89      5.73 o
  12   0   5        7.78       11.72      7.01 o
 -12   1   5       23.53       24.84      8.15 o
 -11   1   5       19.20       30.82      6.88 o
 -10   1   5       60.41       60.43      3.07 o
  -9   1   5      214.62      214.72      7.96 o
  -8   1   5      192.56      197.25      6.78 o
  -7   1   5      366.11      352.87     11.14 o
  -6   1   5      843.51      842.69     29.55 o
  -5   1   5      655.33      684.58     18.71 o
  -3   1   5     2832.71     2853.21     79.70 o
  -2   1   5     1202.36     1185.02     32.78 o
  -1   1   5     2479.44     2502.12     84.21 o
   0   1   5     2684.73     2816.64     86.59 o
   1   1   5      411.64      408.53     19.99 o
   2   1   5     1240.61     1130.70     55.47 o
   3   1   5      896.49      937.95     46.06 o
   4   1   5     3103.46     3420.59    172.31 o
   5   1   5      702.85      722.86     58.72 o
   6   1   5      184.54      192.59     10.40 o
   7   1   5       94.79      108.75      9.23 o
   8   1   5       28.54       28.40      5.22 o
   9   1   5       16.93       13.50      4.97 o
  10   1   5      176.61      181.36     15.03 o
  11   1   5        0.85        2.17      6.11 o
  12   1   5       27.75       33.12      8.15 o
 -12   2   5        4.34       16.43      7.90 o
 -11   2   5       24.75       31.73      4.47 o
 -10   2   5       76.81       91.92      6.75 o
  -9   2   5       96.27       94.42      3.50 o
  -8   2   5       42.28       37.50      2.37 o
  -6   2   5       23.11       26.18      1.84 o
  -5   2   5     1303.33     1301.39     42.18 o
  -4   2   5      785.92      812.45     23.07 o
  -3   2   5      397.80      381.98     13.04 o
  -2   2   5     1893.84     1961.52     49.93 o
  -1   2   5      253.62      281.45     13.11 o
   1   2   5     1428.05     1461.54     72.08 o
   2   2   5     1221.05     1205.72     59.02 o
   3   2   5     1073.67      998.09     54.57 o
   4   2   5      737.66      794.50     35.26 o
   5   2   5       89.12       84.27      4.89 o
   6   2   5     1264.09     1297.85     65.82 o
   7   2   5      435.80      457.32     31.20 o
   8   2   5      117.23      109.52     10.95 o
   9   2   5       95.59       80.74      9.68 o
  10   2   5       13.51       11.85      5.99 o
  11   2   5       26.09       27.26      7.39 o
  12   2   5       45.23       51.84      9.55 o
 -12   3   5       72.63       92.46     11.46 o
 -11   3   5       90.74      106.27      8.53 o
 -10   3   5       16.78       17.94      3.72 o
  -9   3   5       78.80       79.82      6.13 o
  -8   3   5      263.43      248.68      9.77 o
  -7   3   5      166.00      161.72      5.73 o
  -6   3   5      792.40      804.94     22.75 o
  -5   3   5       13.25       13.63      1.03 o
  -4   3   5      999.99      948.00     29.42 o
  -3   3   5      517.58      506.69     14.44 o
  -2   3   5       65.91       79.17      2.76 o
  -1   3   5     2155.37     2194.84     96.54 o
   0   3   5      123.74      117.67      5.37 o
   1   3   5      771.27      744.34     29.24 o
   2   3   5     1263.83     1214.99     47.57 o
   3   3   5      148.25      164.72      8.78 o
   4   3   5      673.46      664.67     40.76 o
   5   3   5      360.40      337.73     18.82 o
   6   3   5       75.03       77.66      5.51 o
   7   3   5       54.33       49.04      6.11 o
   8   3   5       26.63       32.22      5.86 o
   9   3   5        7.72       12.61      5.86 o
  10   3   5        5.62        7.01      6.62 o
  11   3   5        3.31       -3.31      7.39 o
 -11   4   5       24.06       32.61      4.80 o
 -10   4   5       37.84       36.40      5.03 o
  -9   4   5       29.29       30.20      5.86 o
  -8   4   5      132.28      141.47      8.58 o
  -7   4   5       51.89       48.36      2.41 o
  -6   4   5      432.92      402.04     15.19 o
  -5   4   5      429.85      428.66     12.06 o
  -4   4   5       46.97       46.44      2.36 o
  -3   4   5      722.04      715.20     23.54 o
  -2   4   5      473.51      458.31     13.31 o
  -1   4   5      184.42      198.55      8.73 o
   0   4   5      643.27      629.01     25.07 o
   1   4   5      816.68      781.58     40.80 o
   2   4   5        0.98        0.65      1.59 o
   3   4   5      819.12      835.17     45.97 o
   4   4   5      323.65      312.60     14.09 o
   5   4   5      145.24      140.36      8.00 o
   6   4   5      211.05      254.65     12.42 o
   7   4   5       62.24       53.37      6.88 o
   8   4   5      100.53       99.59     10.44 o
   9   4   5       49.00       35.54      7.64 o
  10   4   5        6.80       16.81      7.51 o
  11   4   5       30.08       24.58      9.17 o
 -10   5   5        1.47        1.88      3.73 o
  -9   5   5       60.86       67.39      5.40 o
  -8   5   5       96.57       96.75      6.84 o
  -7   5   5      118.95      116.28      6.93 o
  -6   5   5      116.08      116.55      5.12 o
  -5   5   5      337.17      331.58     11.25 o
  -4   5   5      423.09      430.11     11.63 o
  -3   5   5       93.57       94.74      3.21 o
  -2   5   5       20.35       21.45      1.08 o
  -1   5   5      849.88      860.53     36.25 o
   0   5   5       73.87       66.35      3.42 o
   1   5   5      295.54      305.28     16.84 o
   3   5   5      133.38      119.59      7.51 o
   4   5   5      253.94      259.08     13.96 o
   5   5   5      250.32      237.29     14.32 o
   6   5   5      147.83      150.08      9.40 o
   7   5   5      117.38      118.43      7.47 o
   8   5   5       40.66       44.96      8.15 o
   9   5   5        6.72        5.86      7.90 o
  10   5   5       27.10       40.63      9.81 o
  -9   6   5       46.57       44.45      6.62 o
  -8   6   5        9.76       14.01      4.59 o
  -7   6   5       33.02       33.12      5.48 o
  -6   6   5       23.88       21.02      3.95 o
  -5   6   5       23.73       26.38      1.90 o
  -4   6   5      188.09      174.50      7.92 o
  -3   6   5       73.19       76.64      4.11 o
  -2   6   5      567.90      556.66     25.17 o
  -1   6   5       37.50       38.19      3.33 o
   1   6   5      421.84      392.38     21.07 o
   2   6   5       85.85       95.74      6.57 o
   3   6   5      112.69      124.59      8.42 o
   4   6   5      103.62      103.25      6.94 o
   5   6   5       11.68       17.23      3.39 o
   6   6   5       76.81       95.74      6.60 o
   7   6   5       39.41       41.66      4.89 o
   8   6   5       16.32       17.07      7.90 o
   9   6   5       47.89       44.07      9.55 o
  -8   7   5        3.16        9.93      4.59 o
  -7   7   5       28.77       31.08      5.09 o
  -6   7   5      109.98      110.41     10.32 o
  -5   7   5        6.00        8.15      3.31 o
  -4   7   5       64.63       69.43      3.45 o
  -3   7   5       73.74       74.12      6.37 o
  -2   7   5       48.20       47.51      4.97 o
  -1   7   5        0.40       -1.27      2.93 o
   0   7   5        4.38        2.83      2.68 o
   1   7   5       54.62       58.18      4.65 o
   2   7   5       42.71       40.49      3.95 o
   3   7   5       38.88       37.64      4.13 o
   4   7   5       47.63       49.09      4.62 o
   5   7   5       40.07       50.89      5.17 o
   6   7   5       11.37        9.26      3.91 o
   7   7   5       14.65       12.57      4.30 o
   8   7   5       11.10       15.16      8.92 o
  -6   8   5       10.01        9.17      3.69 o
  -5   8   5       22.54       26.37      3.57 o
  -3   8   5       34.95       40.25      4.20 o
  -2   8   5       52.30       65.33      6.24 o
  -1   8   5       59.77       52.60      5.99 o
   0   8   5       53.92       58.21      6.62 o
   1   8   5       12.87        8.79      4.08 o
   2   8   5       18.94       19.87      4.71 o
   3   8   5       32.76       39.36      5.86 o
   4   8   5        6.55        9.04      4.71 o
   5   8   5        9.90       10.95      4.97 o
   6   8   5        1.57        7.39      5.09 o
  -2   9   5       25.06       27.00      3.57 o
  -1   9   5       61.01       67.24      6.62 o
   0   9   5        4.66        2.29      4.08 o
   1   9   5       13.46       16.56      4.46 o
   2   9   5       11.55        9.68      4.59 o
   3   9   5        2.35       -2.55      4.59 o
  -3  -9   6        9.58        8.40      4.67 o
  -2  -9   6        0.88       -2.03      4.21 o
  -1  -9   6        1.57        5.93      3.68 o
   0  -9   6       42.95       46.60      5.50 o
   1  -9   6       62.89       75.79      5.45 o
   2  -9   6        4.58        7.48      4.65 o
  -6  -8   6       46.91       52.34      6.39 o
  -5  -8   6       18.07       19.45      5.80 o
  -4  -8   6       32.51       25.58      4.91 o
  -3  -8   6       48.68       48.79      6.50 o
  -2  -8   6       41.96       36.03      2.99 o
  -1  -8   6       67.01       73.76      3.78 o
   0  -8   6        6.52        6.22      2.22 o
   1  -8   6       12.45       10.00      3.10 o
   2  -8   6        9.08       12.53      3.67 o
   3  -8   6       12.52       15.18      3.82 o
   4  -8   6        9.60       14.35      3.76 o
   5  -8   6       19.32       26.77      4.19 o
   6  -8   6        8.51        8.96      3.65 o
  -8  -7   6        8.01        6.17      3.66 o
  -7  -7   6       22.00       23.53      3.80 o
  -6  -7   6       61.75       58.42      4.68 o
  -5  -7   6       10.98       14.24      4.39 o
  -4  -7   6       84.55       80.97      5.81 o
  -3  -7   6       10.62        8.33      2.65 o
  -2  -7   6        1.95        3.29      2.74 o
  -1  -7   6       86.53       81.49      4.29 o
   0  -7   6        7.20        6.04      2.02 o
   1  -7   6       23.84       22.15      2.18 o
   2  -7   6      132.10      130.22      5.51 o
   3  -7   6       26.67       24.62      2.96 o
   4  -7   6       55.70       58.95      4.75 o
   5  -7   6       19.77       21.45      3.52 o
   6  -7   6       31.98       31.67      3.73 o
   7  -7   6       47.15       60.62      5.05 o
  -9  -6   6      120.42      127.87      9.28 o
  -8  -6   6      156.97      153.64      8.52 o
  -7  -6   6       80.58       76.86      7.52 o
  -6  -6   6       22.95       25.78      3.15 o
  -5  -6   6       83.62       86.66      4.42 o
  -4  -6   6       35.26       37.28      2.82 o
  -3  -6   6      221.11      226.87      8.61 o
  -2  -6   6      119.02      109.96      6.15 o
  -1  -6   6      147.39      160.30      7.52 o
   0  -6   6      123.08      119.40      5.43 o
   1  -6   6        0.71        1.41      1.59 o
   2  -6   6       64.56       65.85      2.90 o
   3  -6   6      190.34      188.88      7.36 o
   4  -6   6       11.19       10.81      2.63 o
   5  -6   6       76.37       85.69      6.48 o
   6  -6   6       32.19       30.79      3.26 o
   7  -6   6       81.60       87.60      5.85 o
   8  -6   6       28.77       22.67      5.48 o
   9  -6   6       28.60       34.26      6.62 o
 -10  -5   6        4.10        3.24      5.03 o
  -9  -5   6        4.65        0.43      4.25 o
  -8  -5   6       22.55       21.85      3.16 o
  -7  -5   6       74.37       79.68      6.90 o
  -6  -5   6      152.33      153.88      6.32 o
  -5  -5   6      290.87      294.66     11.51 o
  -3  -5   6      159.41      142.50      6.13 o
  -2  -5   6      163.74      156.43      6.14 o
  -1  -5   6     1003.31     1010.23     32.90 o
   0  -5   6      275.98      263.57      7.51 o
   1  -5   6      380.72      382.92     11.13 o
   2  -5   6      198.19      195.11      6.41 o
   3  -5   6       25.05       29.89      1.72 o
   4  -5   6        5.73       10.74      1.87 o
   5  -5   6      116.52      108.75      6.30 o
   6  -5   6      148.58      139.88      5.90 o
   7  -5   6      107.99      109.12      5.07 o
   8  -5   6       46.39       46.23      5.73 o
   9  -5   6       14.05       20.89      5.35 o
  10  -5   6       59.54       55.28      7.39 o
 -11  -4   6       11.19       11.30      4.06 o
 -10  -4   6       80.69       89.41      7.07 o
  -9  -4   6       49.86       50.46      4.53 o
  -8  -4   6       59.82       66.38      6.21 o
  -7  -4   6       78.53       76.23      4.15 o
  -6  -4   6      132.59      138.64      5.87 o
  -5  -4   6      604.25      602.14     21.94 o
  -4  -4   6      268.90      272.01      9.07 o
  -3  -4   6     1513.87     1499.20     53.60 o
  -2  -4   6      200.55      211.53      8.07 o
  -1  -4   6        0.43        1.13      0.86 o
   0  -4   6      745.67      751.83     20.79 o
   1  -4   6      510.41      502.87     14.33 o
   2  -4   6      595.61      612.33     18.37 o
   3  -4   6     1194.66     1211.38     34.23 o
   4  -4   6      105.04       99.61      3.19 o
   5  -4   6      718.26      720.88     29.98 o
   6  -4   6       46.11       48.20      2.55 o
   7  -4   6       35.90       42.16      4.84 o
   8  -4   6       84.68       90.04      8.41 o
   9  -4   6       11.88       16.94      4.59 o
  10  -4   6       18.32       24.58      5.48 o
  11  -4   6       26.39       28.91      6.62 o
 -12  -3   6        3.06        7.05      3.65 o
 -11  -3   6        3.70        4.51      4.01 o
 -10  -3   6       39.73       37.10      4.56 o
  -9  -3   6       67.28       76.35      4.96 o
  -8  -3   6       95.37       90.18      4.74 o
  -5  -3   6      290.88      287.71     10.52 o
  -4  -3   6      344.34      354.20     14.34 o
  -3  -3   6      352.31      325.57     10.62 o
  -2  -3   6      866.19      828.07     25.48 o
  -1  -3   6     1018.34     1010.81     33.28 o
   0  -3   6      253.41      274.42      7.24 o
   1  -3   6     1080.68     1125.10     33.24 o
   2  -3   6      200.76      211.28      6.08 o
   3  -3   6      112.24      114.83      3.55 o
   4  -3   6      588.65      567.68     17.67 o
   6  -3   6       80.63       90.07      5.27 o
   7  -3   6      142.35      153.46     12.10 o
   8  -3   6       19.94       17.45      3.69 o
   9  -3   6       58.75       74.37      8.02 o
  10  -3   6       85.16       86.85      9.55 o
  11  -3   6        6.04        2.55      5.60 o
 -12  -2   6        5.79        7.87      3.23 o
 -11  -2   6       87.10       90.72      6.96 o
 -10  -2   6       22.57       21.11      3.32 o
  -9  -2   6       66.41       67.63      3.35 o
  -8  -2   6      343.36      357.38     13.28 o
  -7  -2   6      688.41      689.87     21.30 o
  -6  -2   6      149.67      141.42      5.33 o
  -5  -2   6     1655.30     1629.77     60.12 o
  -4  -2   6       49.43       58.16      2.46 o
  -3  -2   6     2453.38     2572.60     75.30 o
  -2  -2   6     1790.88     2051.92     62.61 o
  -1  -2   6      161.82      189.59      5.80 o
   0  -2   6      537.21      509.38     15.99 o
   1  -2   6     2043.55     2237.82     60.90 o
   2  -2   6      916.60      913.38     36.50 o
   5  -2   6      308.72      294.43     13.06 o
   6  -2   6      174.40      194.08     10.27 o
   7  -2   6      364.23      352.39     25.73 o
   8  -2   6      411.40      378.62     23.95 o
   9  -2   6       48.25       46.62      5.48 o
  10  -2   6        4.45        7.39      4.59 o
  11  -2   6       22.78       22.67      5.86 o
  12  -2   6        0.53       -5.86      6.37 o
 -12  -1   6       46.70       60.52      5.32 o
 -11  -1   6       25.14       20.67      3.43 o
 -10  -1   6       76.12       83.39      4.80 o
  -9  -1   6      406.40      382.84     15.07 o
  -8  -1   6       10.94       10.73      1.78 o
  -7  -1   6      358.76      345.70     11.13 o
  -5  -1   6        8.58        7.25      1.04 o
  -4  -1   6      194.78      152.86      6.73 o
  -3  -1   6     1572.27     1697.32     54.37 o
  -1  -1   6     4573.85     4688.82    148.78 o
   0  -1   6     1090.28     1132.54     34.36 o
   1  -1   6      764.55      717.26     47.64 o
   5  -1   6     1502.72     1668.38     82.13 o
   6  -1   6       93.49       93.42      4.73 o
   7  -1   6      190.15      170.79     13.25 o
   8  -1   6       22.59       28.66      4.08 o
   9  -1   6       65.89       63.05      7.01 o
  10  -1   6       69.83       63.67      7.39 o
  11  -1   6       19.19       18.09      5.86 o
  12  -1   6       30.12       28.28      7.39 o
 -12   0   6        4.02        5.86      7.13 o
 -11   0   6        6.03        8.08      2.56 o
 -10   0   6      148.17      152.20      7.47 o
  -9   0   6       47.73       48.12      3.21 o
  -8   0   6      116.13      104.18      4.07 o
  -7   0   6      106.46      112.42      4.18 o
  -6   0   6      906.25      926.39     29.01 o
  -5   0   6     1940.25     1897.41     53.88 o
  -4   0   6      452.63      494.18     14.20 o
  -3   0   6     2437.87     2441.55     75.69 o
  -2   0   6       44.20       45.71      1.68 o
  -1   0   6      786.82      751.99     22.80 o
   0   0   6     2482.23     2524.61     76.32 o
   1   0   6     1349.36     1420.65     54.61 o
   2   0   6     2836.68     2822.77    137.28 o
   3   0   6     4317.63     4403.39    214.33 o
   4   0   6        2.36        1.02      1.53 o
   5   0   6     1015.65     1032.93     55.21 o
   6   0   6      136.41      121.48      6.57 o
   7   0   6       10.24        7.64      2.93 o
   8   0   6       70.76       76.92      7.64 o
   9   0   6        6.55        2.80      4.20 o
  10   0   6      132.64      127.99     12.10 o
  11   0   6        2.35        9.43      5.86 o
  12   0   6       13.99       22.42      7.39 o
 -12   1   6       50.61       64.94      9.55 o
 -11   1   6       34.43       30.62      4.22 o
 -10   1   6       63.08       70.42      4.38 o
  -9   1   6      337.70      327.01     14.95 o
  -8   1   6       12.73       11.19      1.37 o
  -7   1   6      359.08      340.78     12.42 o
  -6   1   6       91.01       90.56      3.41 o
  -5   1   6       18.07       14.90      0.94 o
  -4   1   6      254.58      213.11      6.11 o
  -3   1   6     1689.54     1804.79     54.38 o
  -2   1   6      369.17      404.26     11.56 o
  -1   1   6     4903.45     4992.29    184.57 o
   0   1   6     1133.28     1141.28     43.74 o
   1   1   6      865.75      784.12     37.46 o
   2   1   6     1087.14     1095.51     43.82 o
   3   1   6      132.05      158.66      6.52 o
   4   1   6      700.42      677.18     23.50 o
   5   1   6     1563.21     1704.94     82.71 o
   6   1   6       69.88       75.78      4.98 o
   7   1   6      214.02      189.76     13.88 o
   8   1   6       23.59       25.22      4.84 o
   9   1   6       72.26       81.76      8.41 o
  10   1   6       71.62       63.67      7.77 o
  11   1   6       16.24       16.30      6.50 o
  12   1   6       40.29       39.74      8.28 o
 -12   2   6        4.45        1.40      7.51 o
 -11   2   6       85.91       95.54      7.77 o
 -10   2   6       10.59        6.54      3.46 o
  -9   2   6       52.48       48.57      2.94 o
  -8   2   6      363.43      367.93     13.13 o
  -7   2   6      660.38      657.08     21.25 o
  -6   2   6      136.60      128.14      4.70 o
  -5   2   6     1804.14     1796.20     49.17 o
  -4   2   6       38.33       44.84      1.88 o
  -3   2   6     2200.20     2306.56     68.76 o
  -2   2   6     1765.54     1995.72     51.99 o
  -1   2   6      145.50      164.85      7.19 o
   0   2   6      676.26      608.62     36.68 o
   1   2   6     1971.57     2082.23    107.79 o
   2   2   6      972.95      989.07     46.42 o
   3   2   6     2619.06     2860.68    140.07 o
   4   2   6      411.68      430.07     17.53 o
   5   2   6      247.96      228.25     13.46 o
   6   2   6      195.58      217.75     10.76 o
   7   2   6      375.97      380.79     26.49 o
   8   2   6      337.26      278.91     24.58 o
   9   2   6       40.92       33.24      6.37 o
  10   2   6        2.69       11.34      5.99 o
  11   2   6       16.98        9.55      7.01 o
  12   2   6        0.60        8.28      8.02 o
 -12   3   6        5.94       11.14      4.78 o
 -11   3   6        1.50        3.89      5.60 o
 -10   3   6       49.85       59.21      5.04 o
  -9   3   6       87.93       89.13      4.57 o
  -8   3   6      115.54      109.18      3.92 o
  -7   3   6      123.47      108.23      4.56 o
  -6   3   6       50.22       51.80      2.17 o
  -5   3   6      283.85      290.36      9.36 o
  -4   3   6      426.66      435.94     11.71 o
  -3   3   6      298.17      280.49      7.80 o
  -2   3   6      826.32      804.18     25.46 o
  -1   3   6     1138.11     1171.73     43.11 o
   0   3   6      256.62      271.41     13.87 o
   1   3   6     1029.42     1024.02     53.98 o
   3   3   6       83.62       82.21      5.98 o
   5   3   6       20.14       19.20      6.30 o
   6   3   6      119.71      119.20      9.17 o
   7   3   6      171.04      179.19     13.63 o
   8   3   6       24.86       20.25      5.48 o
   9   3   6       73.77       72.46      8.79 o
  10   3   6       92.52       98.82     10.70 o
  11   3   6        7.82        5.22      7.64 o
 -11   4   6        4.26        1.51      3.98 o
 -10   4   6       71.09       81.01     12.29 o
  -9   4   6       49.47       50.74      4.74 o
  -8   4   6       94.80       94.44      3.89 o
  -7   4   6       86.10       84.93      3.75 o
  -6   4   6      138.72      140.30      5.53 o
  -5   4   6      621.51      632.48     17.85 o
  -4   4   6      225.00      229.21      7.28 o
  -3   4   6     1555.87     1565.52     40.57 o
  -2   4   6      217.45      228.21      8.09 o
  -1   4   6        4.06        4.70      1.09 o
   0   4   6      736.73      724.59     30.05 o
   1   4   6      564.29      529.48     25.44 o
   2   4   6      550.65      568.01     29.90 o
   3   4   6     1337.33     1288.11     60.74 o
   4   4   6       97.75       91.94      6.03 o
   5   4   6      761.35      780.44     37.11 o
   6   4   6       77.33       78.57      7.01 o
   7   4   6       45.75       52.98      7.01 o
   8   4   6       87.99       83.41      9.68 o
   9   4   6       18.45       21.78      6.88 o
  10   4   6       15.91       15.67      7.90 o
  11   4   6       28.02       27.13      9.17 o
 -10   5   6        9.13       10.70      5.09 o
  -9   5   6        0.26        1.02      4.20 o
  -8   5   6       13.21       13.49      3.58 o
  -7   5   6       87.62       94.78      4.10 o
  -6   5   6      142.88      142.75      5.77 o
  -5   5   6      328.26      324.99     11.30 o
  -4   5   6      174.10      169.59      5.76 o
  -3   5   6      184.30      167.25      5.91 o
  -1   5   6      823.39      847.29     37.98 o
   0   5   6      260.55      240.06     10.88 o
   1   5   6      421.87      408.35     19.77 o
   3   5   6       18.19       25.48      3.18 o
   4   5   6       27.36       29.00      2.96 o
   5   5   6      109.91      102.85      6.93 o
   6   5   6      114.29       99.51      7.92 o
   7   5   6      109.06      123.53     12.23 o
   8   5   6       42.35       36.30      7.51 o
   9   5   6       17.81       29.68      8.66 o
  10   5   6       48.43       47.76     10.70 o
  -9   6   6      113.99      122.77     12.23 o
  -8   6   6      164.82      164.42     13.63 o
  -7   6   6       94.79       89.27      8.66 o
  -6   6   6       10.68        9.46      1.37 o
  -5   6   6       82.49       80.37      5.26 o
  -4   6   6       49.89       47.38      2.80 o
  -3   6   6      209.55      206.82     16.56 o
  -2   6   6      128.08      131.82      7.24 o
  -1   6   6      150.51      159.96      9.05 o
   0   6   6      174.79      164.84      8.01 o
   1   6   6        5.92        3.46      2.45 o
   2   6   6       44.00       46.35      4.22 o
   3   6   6      214.49      207.78     10.90 o
   4   6   6       13.37       11.33      3.13 o
   5   6   6       97.65      113.25     14.07 o
   6   6   6       27.70       23.27      4.09 o
   7   6   6       80.01       85.20     10.32 o
   8   6   6       17.96        9.04      8.02 o
   9   6   6       27.91       40.50      9.68 o
  -8   7   6        5.29        5.99      4.46 o
  -7   7   6       19.52       15.16      4.33 o
  -6   7   6       66.20       69.53      7.26 o
  -5   7   6       10.08        9.60      1.39 o
  -4   7   6       55.40       54.34      3.03 o
  -3   7   6       13.14        7.77      3.18 o
  -2   7   6        4.50        8.15      3.18 o
  -1   7   6       98.00       95.39      8.41 o
   0   7   6        4.12        2.96      2.78 o
   1   7   6       36.09       36.96      3.88 o
   2   7   6      125.34      117.82      7.97 o
   3   7   6       30.60       29.34      3.73 o
   4   7   6       49.17       53.16      9.04 o
   5   7   6       23.24       28.03      4.26 o
   6   7   6       23.82       23.55      4.55 o
   7   7   6       55.33       69.05      6.23 o
  -6   8   6       39.94       45.09      4.97 o
  -4   8   6       23.91       21.40      2.93 o
  -3   8   6       57.76       69.91      6.75 o
  -2   8   6       43.26       41.27      4.97 o
  -1   8   6       73.04       84.94      8.28 o
   0   8   6        5.18        5.73      3.95 o
   1   8   6        8.02        5.99      4.08 o
   2   8   6        4.89        6.50      4.46 o
   3   8   6       16.79       13.88      4.84 o
   4   8   6        8.99       11.46      4.97 o
   5   8   6       23.41       27.26      4.81 o
   6   8   6        5.14        2.76      4.30 o
  -2   9   6        0.30       -0.89      3.31 o
  -1   9   6        0.36       -1.02      3.69 o
   0   9   6       43.07       42.29      5.73 o
   1   9   6       59.67       65.07      7.39 o
   2   9   6        2.34       -1.15      4.33 o
  -2  -9   7       13.98       18.34      3.62 o
  -1  -9   7       30.87       30.33      3.78 o
   0  -9   7        5.68        9.21      3.69 o
   1  -9   7        8.85       12.27      4.43 o
  -6  -8   7        3.79       14.23      5.29 o
  -5  -8   7        4.65       10.31      5.24 o
  -4  -8   7       95.70      104.14      8.20 o
  -3  -8   7       44.12       40.58      4.23 o
  -2  -8   7       13.45       13.59      2.78 o
  -1  -8   7       22.10       21.23      2.59 o
   0  -8   7       42.58       41.52      2.96 o
   1  -8   7        4.41        1.69      2.63 o
   2  -8   7       24.35       24.13      4.04 o
   3  -8   7       10.49        8.69      3.53 o
   4  -8   7       28.00       24.00      4.07 o
   5  -8   7       22.78       19.79      3.98 o
  -8  -7   7        9.96       15.24      4.04 o
  -7  -7   7       97.81       97.52      6.36 o
  -6  -7   7       58.92       54.07      6.03 o
  -5  -7   7       34.78       30.53      4.79 o
  -4  -7   7      134.16      137.77      7.58 o
  -3  -7   7       22.16       22.38      3.11 o
  -2  -7   7      155.89      158.24      7.76 o
  -1  -7   7      122.14      113.43      5.14 o
   0  -7   7      107.24      100.91      4.79 o
   1  -7   7       60.45       59.76      2.94 o
   2  -7   7       31.99       32.68      2.33 o
   3  -7   7       49.97       56.45      4.48 o
   4  -7   7       83.18       79.88      6.21 o
   5  -7   7       11.77       16.12      3.27 o
   6  -7   7       16.93       21.11      3.43 o
   7  -7   7       19.57       20.27      3.12 o
  -9  -6   7       16.81       20.77      4.80 o
  -8  -6   7        6.41        6.33      3.42 o
  -7  -6   7       52.44       49.87      4.08 o
  -6  -6   7      181.60      188.31      9.16 o
  -5  -6   7        0.44        1.26      2.01 o
  -4  -6   7       42.97       41.42      3.26 o
  -3  -6   7       74.74       73.09      4.73 o
  -2  -6   7       41.75       40.27      3.23 o
  -1  -6   7       41.38       39.49      2.62 o
   0  -6   7      211.06      202.24      7.98 o
   1  -6   7       51.38       49.87      2.78 o
   2  -6   7        7.85        4.73      1.73 o
   3  -6   7       58.24       47.91      2.46 o
   4  -6   7       96.17      100.50      6.80 o
   5  -6   7       29.01       28.37      3.01 o
   6  -6   7       26.45       31.09      3.15 o
   7  -6   7        0.78        1.33      1.84 o
   8  -6   7       12.42       15.54      5.22 o
   9  -6   7       26.57       26.37      6.11 o
 -10  -5   7       95.12       97.26      7.36 o
  -9  -5   7       49.72       54.25      4.52 o
  -8  -5   7       49.95       53.36      4.23 o
  -7  -5   7       47.66       50.01      3.53 o
  -6  -5   7      151.28      140.69      5.90 o
  -5  -5   7      157.67      168.66      7.96 o
  -4  -5   7      671.36      652.05     21.40 o
  -3  -5   7      334.06      340.53     12.94 o
  -2  -5   7      352.40      350.87     12.27 o
  -1  -5   7       37.61       33.14      2.06 o
   0  -5   7       50.05       43.76      2.17 o
   1  -5   7     1470.55     1478.32     43.29 o
   2  -5   7      298.26      284.08     10.24 o
   3  -5   7      226.85      226.99      7.23 o
   4  -5   7      169.08      163.48      5.94 o
   5  -5   7       71.23       69.95      4.51 o
   6  -5   7      125.08      143.35      6.47 o
   7  -5   7       68.39       66.09      6.62 o
   8  -5   7       43.34       38.46      5.48 o
   9  -5   7       36.21       33.50      5.73 o
  10  -5   7        7.58        8.15      5.35 o
 -11  -4   7       10.31       11.93      4.36 o
 -10  -4   7      117.77      117.86      8.51 o
  -9  -4   7       29.08       32.52      3.65 o
  -8  -4   7      278.17      276.46     11.00 o
  -7  -4   7        7.47        7.39      2.02 o
  -6  -4   7      177.10      176.18      6.84 o
  -5  -4   7      178.40      177.76      7.07 o
  -4  -4   7      547.98      530.81     17.37 o
  -2  -4   7      438.40      430.38     15.22 o
  -1  -4   7      999.39     1053.27     32.28 o
   0  -4   7      826.64      823.08     23.55 o
   1  -4   7       14.50       17.41      1.10 o
   2  -4   7      848.02      856.45     23.67 o
   3  -4   7       66.16       66.81      2.37 o
   4  -4   7       98.55      103.45      3.68 o
   5  -4   7      333.29      309.73     13.02 o
   6  -4   7       99.44       95.89      7.64 o
   7  -4   7      113.67      104.30      9.04 o
   8  -4   7       16.53       16.56      3.95 o
   9  -4   7       51.93       56.17      6.24 o
  10  -4   7       68.95       77.55      8.53 o
 -12  -3   7        4.08        2.74      3.78 o
 -11  -3   7        0.47       -0.95      3.72 o
 -10  -3   7       48.83       44.31      4.71 o
  -9  -3   7       14.68       20.39      2.94 o
  -8  -3   7       55.22       54.55      3.28 o
  -7  -3   7       83.61       83.25      4.67 o
  -6  -3   7      110.09      109.06      4.76 o
  -4  -3   7      790.10      731.64     25.84 o
  -3  -3   7       35.14       38.59      2.74 o
  -2  -3   7      424.40      389.57     12.14 o
  -1  -3   7       41.22       40.28      1.83 o
   0  -3   7      391.66      416.32     12.48 o
   1  -3   7      181.20      177.11      5.38 o
   2  -3   7      509.46      542.62     14.93 o
   3  -3   7      485.77      483.67     14.14 o
   4  -3   7      254.26      248.03     13.24 o
   5  -3   7       97.14       93.71      4.95 o
   6  -3   7      264.10      269.88     13.24 o
   7  -3   7       10.30        6.88      2.55 o
   8  -3   7       79.95       80.10      7.77 o
   9  -3   7       70.02       67.49      6.62 o
  10  -3   7        5.08        6.62      4.59 o
  11  -3   7        1.25        0.25      5.48 o
 -12  -2   7       12.68       11.49      3.82 o
 -11  -2   7       28.93       32.46      4.22 o
 -10  -2   7        5.14        7.01      3.32 o
  -9  -2   7       44.20       47.50      3.26 o
  -8  -2   7      134.78      127.37      4.98 o
  -7  -2   7       45.74       37.89      2.52 o
  -6  -2   7     1357.62     1306.71     45.45 o
  -5  -2   7      377.41      368.34     13.82 o
  -4  -2   7      267.05      260.02      9.44 o
  -3  -2   7     1015.68      991.86     33.58 o
  -2  -2   7     1740.66     1879.54     56.42 o
  -1  -2   7     1511.06     1697.28     55.27 o
   0  -2   7     6306.42     6610.92    182.64 o
   1  -2   7      276.21      285.23      8.18 o
   2  -2   7     2072.95     2060.73    135.76 o
   5  -2   7      194.80      190.78     12.35 o
   6  -2   7       83.38       79.07      4.46 o
   7  -2   7      279.09      242.99     16.18 o
   8  -2   7      122.50      130.92     11.34 o
   9  -2   7        6.60        1.15      3.69 o
  10  -2   7       81.27       84.56      8.79 o
  11  -2   7       30.23       33.50      6.24 o
 -12  -1   7       15.38       16.65      3.54 o
 -11  -1   7       12.66        9.65      3.31 o
 -10  -1   7       95.13       92.77      5.65 o
  -9  -1   7      215.19      204.26      8.71 o
  -8  -1   7      207.72      201.51      7.42 o
  -7  -1   7      473.12      448.31     13.34 o
  -6  -1   7      286.98      289.75     11.43 o
  -5  -1   7      896.48      853.48     29.90 o
  -4  -1   7     2791.41     2893.64     85.74 o
  -3  -1   7       67.04       67.06      2.60 o
  -2  -1   7     3113.60     3042.84    109.87 o
  -1  -1   7      415.26      476.94     13.94 o
   0  -1   7       74.45       64.75      3.09 o
   1  -1   7     2108.21     2098.04    144.68 o
   2  -1   7     1164.80     1222.98     81.37 o
   5  -1   7       54.73       49.17      2.79 o
   6  -1   7      620.44      624.41     31.97 o
   7  -1   7      273.91      288.33     20.76 o
   8  -1   7       43.21       43.05      4.84 o
   9  -1   7       74.42       80.48      7.64 o
  10  -1   7       30.62       30.82      5.60 o
  11  -1   7        0.66        0.51      5.48 o
  12  -1   7       11.67       13.50      6.75 o
 -12   0   7       19.18       12.79      2.74 o
 -11   0   7       73.24       77.66      4.87 o
 -10   0   7       37.66       34.88      3.05 o
  -9   0   7        1.63       -0.57      1.97 o
  -8   0   7      165.08      173.21      6.83 o
  -7   0   7       14.26       11.92      1.36 o
  -6   0   7      476.85      455.85     14.50 o
  -5   0   7       18.26       18.46      1.15 o
  -4   0   7      211.63      212.70      6.94 o
  -3   0   7      116.76       99.61      3.84 o
  -2   0   7      325.63      362.99     11.38 o
  -1   0   7     1055.55     1010.57     38.84 o
   0   0   7     3914.70     3892.58    130.38 o
   1   0   7       60.65       50.45      2.35 o
   2   0   7      693.30      692.69     33.77 o
   3   0   7       40.77       36.66      2.12 o
   4   0   7        5.85        2.71      1.08 o
   5   0   7      267.96      235.47     11.75 o
   6   0   7       44.04       36.94      2.79 o
   7   0   7       70.07       70.04      6.75 o
   8   0   7      589.49      572.08     40.50 o
   9   0   7       19.12       13.76      4.59 o
  10   0   7      120.99      117.80     11.59 o
  11   0   7        4.83        1.91      5.86 o
  12   0   7       13.62       17.19      7.39 o
 -12   1   7       20.12       30.06      8.28 o
 -11   1   7       12.02       11.74      2.26 o
 -10   1   7      114.06      110.09      5.79 o
  -9   1   7      265.80      257.64     10.16 o
  -8   1   7      182.31      176.17      7.29 o
  -7   1   7      407.62      380.81     13.25 o
  -6   1   7      327.87      333.86      9.34 o
  -5   1   7      915.33      855.12     24.46 o
  -4   1   7     2610.45     2653.87     78.30 o
  -3   1   7       71.11       74.37      2.59 o
  -2   1   7     3354.17     3281.22     98.41 o
  -1   1   7      314.42      368.74     20.83 o
   0   1   7      102.65       85.29      3.86 o
   1   1   7     2382.61     2444.65    114.09 o
   2   1   7     1206.82     1333.46     52.15 o
   3   1   7       59.95       46.00      2.22 o
   4   1   7     1792.98     2015.50     80.51 o
   5   1   7       53.26       53.88      4.39 o
   6   1   7      673.70      672.60     26.42 o
   7   1   7      291.52      292.03     21.14 o
   8   1   7       42.86       41.39      5.48 o
   9   1   7       47.76       46.23      6.88 o
  10   1   7       26.99       27.64      6.24 o
  11   1   7        0.60        8.02      5.99 o
  12   1   7       14.30       13.63      7.51 o
 -12   2   7        8.85        6.27      4.37 o
 -11   2   7       37.19       33.96      4.59 o
 -10   2   7        1.51        1.26      1.91 o
  -9   2   7       74.23       81.30      5.40 o
  -8   2   7       87.42       86.97      5.47 o
  -7   2   7       53.17       46.94      2.26 o
  -6   2   7     1290.91     1299.07     37.12 o
  -5   2   7      395.93      398.94     11.27 o
  -4   2   7      187.30      201.56      7.21 o
  -3   2   7     1146.92     1149.15     30.66 o
  -2   2   7     1587.49     1716.89     69.90 o
  -1   2   7     1225.41     1386.85     73.58 o
   0   2   7     6374.98     6552.39    322.82 o
   1   2   7      292.71      306.81     14.59 o
   2   2   7     2254.81     2245.95    107.12 o
   3   2   7      467.43      430.66     21.43 o
   4   2   7      362.82      360.35     18.06 o
   5   2   7      171.98      170.78      7.65 o
   6   2   7       90.58       89.24      6.05 o
   7   2   7      210.06      197.90     16.94 o
   8   2   7      159.67      170.40     12.74 o
   9   2   7        5.58        2.17      4.84 o
  10   2   7       64.20       59.74      8.53 o
  11   2   7       26.45       21.40      7.51 o
 -12   3   7        4.67        4.33      4.45 o
 -11   3   7        0.01       -3.16      3.79 o
 -10   3   7       40.34       37.38      4.47 o
  -9   3   7       13.54       16.78      1.47 o
  -8   3   7       63.84       64.03      3.76 o
  -7   3   7      111.56      114.38      4.00 o
  -6   3   7      109.96      107.70      3.68 o
  -5   3   7      117.63      102.99      3.83 o
  -4   3   7      774.18      739.61     21.08 o
  -3   3   7       53.71       54.66      1.70 o
  -2   3   7      396.99      366.34     19.23 o
  -1   3   7       47.58       49.83      3.23 o
   0   3   7      375.53      377.99     20.26 o
   1   3   7      234.91      217.63      9.73 o
   2   3   7      474.65      504.76     26.57 o
   3   3   7      422.59      424.68     18.85 o
   4   3   7      308.19      303.11     13.91 o
   5   3   7       99.01       98.22      5.87 o
   6   3   7      256.04      252.03     19.87 o
   7   3   7        3.17        4.46      4.33 o
   8   3   7       91.67       86.85      8.79 o
   9   3   7       49.79       56.81      8.41 o
  10   3   7        4.96        4.33      6.62 o
  11   3   7        0.10        2.29      7.51 o
 -11   4   7        5.64        7.77      5.22 o
 -10   4   7      118.72      125.03      8.85 o
  -9   4   7       35.26       46.49      4.53 o
  -8   4   7      296.97      298.25     10.64 o
  -7   4   7        7.89       10.90      1.56 o
  -6   4   7      167.33      166.19      5.34 o
  -5   4   7      185.62      184.42      5.60 o
  -4   4   7      467.41      460.65     14.08 o
  -3   4   7      395.71      413.63     11.96 o
  -2   4   7      418.90      424.52     17.60 o
  -1   4   7      954.53      987.75     51.01 o
   0   4   7      915.65      880.75     34.10 o
   1   4   7       20.39       20.60      1.79 o
   2   4   7      836.46      821.40     42.01 o
   3   4   7       61.78       69.77      4.84 o
   4   4   7      116.58      120.86      6.48 o
   5   4   7      355.29      342.08     16.66 o
   6   4   7       96.26       86.60      9.81 o
   7   4   7      111.04      123.41     11.59 o
   8   4   7       13.84       14.90      6.24 o
   9   4   7       56.30       48.91      8.66 o
  10   4   7       86.88      103.03     11.34 o
 -10   5   7       86.41       90.04      9.43 o
  -9   5   7       50.07       50.18      6.62 o
  -8   5   7       50.21       56.55      6.37 o
  -7   5   7       30.91       28.51      4.14 o
  -6   5   7      130.31      124.05      7.56 o
  -5   5   7      230.92      241.73      8.90 o
  -4   5   7      561.06      556.94     21.19 o
  -3   5   7      387.96      390.77     18.33 o
  -2   5   7      324.52      324.05     14.17 o
  -1   5   7       35.71       34.79      2.52 o
   0   5   7       57.89       54.80      3.77 o
   1   5   7     1260.52     1284.52     70.15 o
   2   5   7      325.09      299.86     15.04 o
   3   5   7      206.81      207.90     11.93 o
   4   5   7      131.39      129.08      8.95 o
   5   5   7       73.05       69.99      5.48 o
   6   5   7      166.24      183.52     13.88 o
   7   5   7       65.10       67.75      8.92 o
   8   5   7       37.21       38.21      8.15 o
   9   5   7       32.45       29.68      8.53 o
  10   5   7        5.05       -2.93      8.92 o
  -9   6   7       21.20       22.03      5.35 o
  -8   6   7        3.48        3.31      4.08 o
  -7   6   7       51.24       42.80      5.48 o
  -6   6   7      178.16      188.82     10.17 o
  -5   6   7        5.15        5.61      1.93 o
  -4   6   7       30.05       29.58      2.11 o
  -3   6   7      118.99      113.34      8.92 o
  -2   6   7       52.36       50.34      3.88 o
  -1   6   7       70.03       74.62      7.01 o
   0   6   7      289.05      272.92     16.81 o
   1   6   7       57.61       60.55      4.28 o
   2   6   7       27.27       21.69      2.90 o
   3   6   7       64.98       60.27      4.96 o
   4   6   7      109.68      119.98      7.53 o
   5   6   7       18.76       17.74      3.77 o
   6   6   7       30.32       33.18      7.39 o
   7   6   7        0.10       -2.67      6.75 o
   8   6   7       15.15       23.05      8.53 o
   9   6   7       23.96       27.64      9.81 o
  -8   7   7       10.58       13.50      4.59 o
  -7   7   7      102.46      117.29      9.93 o
  -6   7   7       58.36       54.26      5.48 o
  -5   7   7       29.86       31.57      2.04 o
  -4   7   7      144.44      145.70     11.46 o
  -3   7   7       15.11       11.34      3.57 o
  -2   7   7      142.59      136.27     12.35 o
  -1   7   7      109.82       89.14      9.68 o
   0   7   7       90.99       90.30      6.57 o
   1   7   7       51.33       49.45      4.62 o
   2   7   7       25.39       26.53      3.82 o
   3   7   7       49.06       49.00      7.51 o
   4   7   7       89.35       93.45      6.89 o
   5   7   7       11.46       13.96      4.08 o
   6   7   7       19.05       28.47      4.62 o
   7   7   7       14.63        5.99      7.64 o
  -4   8   7       92.14      103.41      9.04 o
  -3   8   7       45.62       45.60      5.35 o
  -2   8   7       14.30       11.08      3.95 o
  -1   8   7       22.08       31.46      4.71 o
   0   8   7       53.86       45.98      5.73 o
   1   8   7        3.42        1.27      4.20 o
   2   8   7       14.53       12.61      4.84 o
   3   8   7        7.58        5.35      4.71 o
   4   8   7       30.53       30.05      4.59 o
   5   8   7       20.23       20.25      4.71 o
  -2   9   7       19.11       17.32      4.20 o
  -1   9   7       29.37       26.11      5.09 o
   0   9   7        7.22        9.68      4.59 o
   1   9   7        7.93        8.92      4.84 o
  -5  -8   8        8.43        9.95      5.03 o
  -4  -8   8       11.11       13.95      3.69 o
  -3  -8   8       30.27       35.25      4.21 o
  -2  -8   8        8.66        8.24      2.75 o
  -1  -8   8       17.91       20.70      2.90 o
   0  -8   8       36.98       35.23      2.87 o
   1  -8   8       46.64       51.29      3.44 o
   2  -8   8       45.44       43.04      4.90 o
   3  -8   8        6.74        7.69      3.50 o
   4  -8   8       32.26       27.78      4.10 o
   5  -8   8       16.84       13.57      3.67 o
  -8  -7   8        4.95       11.48      3.99 o
  -7  -7   8       17.29       14.54      4.91 o
  -6  -7   8       14.13       17.74      5.17 o
  -5  -7   8       98.16      115.99      6.99 o
  -4  -7   8       23.69       18.05      3.16 o
  -3  -7   8      134.67      144.16      7.57 o
  -2  -7   8       98.91      104.15      5.19 o
  -1  -7   8       55.79       48.18      3.21 o
   0  -7   8       72.03       75.12      4.37 o
   1  -7   8       13.90       11.13      2.22 o
   2  -7   8       28.01       29.72      2.54 o
   3  -7   8        4.23        3.08      2.33 o
   4  -7   8        6.02        7.99      2.96 o
   5  -7   8        3.85        4.19      2.84 o
   6  -7   8       11.25        9.80      2.83 o
   7  -7   8        0.05       -2.17      5.09 o
  -9  -6   8       23.73       25.80      4.16 o
  -8  -6   8       17.74       24.60      3.84 o
  -7  -6   8       84.14       86.58      5.40 o
  -6  -6   8      187.17      176.52      7.61 o
  -5  -6   8      123.03      115.04      6.80 o
  -4  -6   8       78.15       90.18      5.14 o
  -3  -6   8      159.09      148.22      7.72 o
  -2  -6   8       14.87       13.58      2.52 o
  -1  -6   8      235.45      228.45      8.42 o
   0  -6   8      226.66      216.06      7.57 o
   1  -6   8       23.14       16.97      2.02 o
   2  -6   8      160.90      158.09      6.50 o
   3  -6   8       13.75       17.07      1.92 o
   4  -6   8       18.96       21.65      3.31 o
   5  -6   8      158.06      157.09      9.14 o
   6  -6   8       23.34       22.20      2.54 o
   7  -6   8       27.33       35.15      5.35 o
   8  -6   8       11.98        9.04      4.97 o
 -10  -5   8       82.13       97.15      7.45 o
  -9  -5   8       17.77       15.88      3.47 o
  -8  -5   8      152.96      161.31      8.30 o
  -7  -5   8       89.25       86.03      4.77 o
  -6  -5   8        9.91        9.96      2.19 o
  -5  -5   8       52.92       54.75      4.50 o
  -4  -5   8      109.47      108.54      4.39 o
  -3  -5   8      166.51      185.31      6.81 o
  -1  -5   8      405.72      405.51     14.76 o
   0  -5   8      168.52      171.16      6.46 o
   1  -5   8      144.56      133.03      5.21 o
   2  -5   8       87.56       76.83      3.18 o
   3  -5   8      345.66      358.20     11.34 o
   4  -5   8       62.76       62.27      3.10 o
   5  -5   8       69.35       77.46      3.71 o
   6  -5   8       22.71       14.14      3.44 o
   7  -5   8       29.44       26.11      4.33 o
   8  -5   8       19.63       29.04      4.97 o
   9  -5   8       41.28       43.05      5.99 o
 -11  -4   8       28.29       27.62      4.80 o
 -10  -4   8       22.65       27.04      5.03 o
  -9  -4   8        3.93        6.56      3.00 o
  -8  -4   8      101.76       97.59      5.03 o
  -7  -4   8      296.17      281.20     10.22 o
  -6  -4   8      353.92      348.01     13.36 o
  -5  -4   8      246.90      242.62      8.92 o
  -4  -4   8      482.96      464.91     22.55 o
  -3  -4   8      907.90      848.85     31.62 o
  -2  -4   8       36.92       35.67      1.78 o
  -1  -4   8      288.10      280.17      9.00 o
   0  -4   8      615.47      618.84     16.91 o
   1  -4   8      683.69      682.75     18.76 o
   2  -4   8      296.05      285.70      8.31 o
   3  -4   8       91.28       87.34      2.99 o
   4  -4   8      149.81      152.35      5.30 o
   5  -4   8      283.18      289.48     20.25 o
   6  -4   8       19.52       26.37      3.18 o
   7  -4   8      264.70      270.63     19.36 o
   8  -4   8        5.42        3.69      3.31 o
   9  -4   8       44.50       45.72      5.73 o
  10  -4   8       22.96       24.96      5.35 o
 -11  -3   8       16.72       14.63      4.28 o
 -10  -3   8       30.96       32.36      4.49 o
  -9  -3   8      132.51      121.68      6.04 o
  -8  -3   8      139.17      140.40      6.09 o
  -7  -3   8       43.33       45.82      2.92 o
  -6  -3   8      259.24      255.25     10.35 o
  -5  -3   8      317.47      311.05     10.00 o
  -3  -3   8      173.78      169.25      6.61 o
  -2  -3   8      883.85      927.08     28.46 o
  -1  -3   8      204.90      198.30      6.62 o
   0  -3   8      147.75      146.22      4.24 o
   1  -3   8     2170.20     2242.62     62.88 o
   2  -3   8       25.69       29.88      1.71 o
   3  -3   8      529.77      516.81     32.48 o
   5  -3   8      120.59      118.01      4.63 o
   6  -3   8       12.37       17.76      1.66 o
   7  -3   8      115.86      119.46      9.04 o
   8  -3   8       40.57       41.01      4.33 o
   9  -3   8        9.18        9.04      3.82 o
  10  -3   8        3.33        6.50      4.59 o
  11  -3   8       21.75       26.49      6.11 o
 -12  -2   8       33.41       34.09      7.90 o
 -11  -2   8       46.68       46.24      5.35 o
 -10  -2   8       18.77       15.66      2.91 o
  -9  -2   8       49.02       50.96      4.10 o
  -8  -2   8      136.82      132.37      5.11 o
  -7  -2   8      247.73      231.36      7.85 o
  -6  -2   8      775.74      753.66     24.63 o
  -5  -2   8      203.01      187.63      7.31 o
  -4  -2   8      934.99      907.94     28.59 o
  -3  -2   8     1744.36     1770.32     59.54 o
  -2  -2   8       26.06       25.76      1.20 o
  -1  -2   8     2816.72     2847.46     86.53 o
   0  -2   8     1709.47     1883.00     50.02 o
   1  -2   8      989.76     1023.10     29.78 o
   6  -2   8      122.36      127.30      6.48 o
   7  -2   8      425.83      412.50     29.93 o
   8  -2   8       82.15       90.80      8.02 o
   9  -2   8       50.02       48.91      5.48 o
  10  -2   8       14.50       11.85      4.84 o
  11  -2   8        0.82       -1.78      5.35 o
 -12  -1   8        0.21       -2.09      3.41 o
 -11  -1   8        2.72        3.13      3.24 o
 -10  -1   8      127.38      126.95      6.94 o
  -9  -1   8       22.57       21.35      2.26 o
  -8  -1   8      591.81      569.61     20.87 o
  -7  -1   8      363.10      359.37     14.33 o
  -6  -1   8      195.25      174.12      6.99 o
  -5  -1   8      433.64      418.83     12.75 o
  -4  -1   8      199.72      206.78      7.40 o
  -3  -1   8      542.82      503.65     15.87 o
  -2  -1   8      777.90      789.36     24.62 o
  -1  -1   8     1150.81     1347.15     38.72 o
   0  -1   8     1538.85     1683.51     70.75 o
   1  -1   8      927.90      992.04     38.17 o
   2  -1   8       26.80       22.16      2.93 o
   5  -1   8      276.34      244.99     11.08 o
   6  -1   8      319.07      314.09     15.58 o
   7  -1   8      140.22      129.77      9.55 o
   8  -1   8       14.91        6.62      3.18 o
   9  -1   8      228.73      226.43     17.19 o
  10  -1   8        5.73        8.15      4.71 o
  11  -1   8       21.93       23.82      6.11 o
 -12   0   8       16.93       17.32      3.44 o
 -11   0   8        2.58        3.57      2.55 o
 -10   0   8      131.28      121.48      6.51 o
  -9   0   8       52.43       60.86      4.63 o
  -8   0   8      390.06      362.50     13.26 o
  -7   0   8        5.38        3.29      1.30 o
  -6   0   8      990.07      972.69     30.48 o
  -5   0   8      391.97      447.25     14.22 o
  -4   0   8      253.19      233.29      7.59 o
  -3   0   8     1805.64     1877.96     58.30 o
  -2   0   8       11.24       17.42      0.89 o
  -1   0   8     2228.05     2115.72     81.29 o
   0   0   8       23.78       25.23      1.22 o
   1   0   8     1902.68     1910.93     73.44 o
   2   0   8     1191.15     1260.93     61.32 o
   3   0   8     2129.96     2364.21    115.00 o
   4   0   8      136.57      115.77      5.94 o
   5   0   8     1484.38     1726.88     68.70 o
   6   0   8       16.36       19.84      1.98 o
   7   0   8      982.82      870.72     60.63 o
   8   0   8       15.65       14.90      3.95 o
   9   0   8        7.38        5.73      4.33 o
  10   0   8       81.44       81.12      8.66 o
  11   0   8        0.37       -3.95      5.86 o
 -12   1   8        0.15        0.13      1.91 o
 -11   1   8        0.52        0.47      2.34 o
 -10   1   8      142.52      132.97      6.83 o
  -9   1   8       18.58       16.01      2.40 o
  -8   1   8      633.66      600.13     20.84 o
  -7   1   8      427.08      429.36     12.85 o
  -6   1   8      207.21      187.57      5.66 o
  -5   1   8      402.33      382.38     11.59 o
  -4   1   8      249.48      256.30      8.31 o
  -3   1   8      529.46      506.51     15.85 o
  -1   1   8     1297.50     1492.44     53.72 o
   0   1   8     1910.16     2007.48     71.06 o
   2   1   8       21.77       22.55      1.32 o
   3   1   8     1952.64     2003.13     97.53 o
   4   1   8       58.37       61.75      3.78 o
   5   1   8      221.47      197.12     11.39 o
   7   1   8      120.28      111.56     10.32 o
   8   1   8       10.27        5.35      4.08 o
   9   1   8      231.58      221.85     17.58 o
  10   1   8        4.95        4.84      5.48 o
  11   1   8       11.64        8.02      6.37 o
 -12   2   8       27.09       28.05      4.98 o
 -11   2   8       35.22       31.43      2.86 o
 -10   2   8       15.59       20.92      2.62 o
  -9   2   8       54.61       53.16      5.36 o
  -8   2   8       89.07       87.64      4.83 o
  -7   2   8      186.86      175.30      7.67 o
  -6   2   8      662.92      661.23     20.06 o
  -5   2   8      213.32      201.06      6.52 o
  -4   2   8      943.86      918.80     26.08 o
  -3   2   8     1999.38     2044.40     53.22 o
  -2   2   8       16.38       16.17      1.74 o
  -1   2   8     2709.89     2697.77    107.29 o
   0   2   8     1482.16     1567.51     88.47 o
   1   2   8      856.93      878.02     48.35 o
   2   2   8      814.21      759.04     37.46 o
   3   2   8      263.86      271.23     16.30 o
   4   2   8      570.31      569.64     28.28 o
   5   2   8      722.06      711.58     35.30 o
   6   2   8      123.45      128.88     10.57 o
   7   2   8      472.54      449.05     30.82 o
   8   2   8       89.32       98.44      9.81 o
   9   2   8       48.70       36.94      6.62 o
  10   2   8       29.22       36.30      6.75 o
  11   2   8        0.42        9.93      7.01 o
 -11   3   8       19.78       22.90      5.92 o
 -10   3   8       34.11       37.26      4.97 o
  -9   3   8      146.32      137.61      6.65 o
  -8   3   8      134.81      139.89      6.77 o
  -7   3   8       49.13       56.56      2.86 o
  -6   3   8      306.66      301.34     10.28 o
  -5   3   8      240.56      246.73      8.03 o
  -4   3   8       78.88       81.99      2.54 o
  -3   3   8      228.68      224.96      5.84 o
  -2   3   8      839.59      872.52     44.98 o
  -1   3   8      228.11      219.81     10.67 o
   0   3   8      113.87      112.20     10.70 o
   1   3   8     2280.42     2350.42    111.39 o
   2   3   8       29.20       32.07      2.50 o
   3   3   8      491.07      508.91     25.53 o
   4   3   8       82.84       84.24      4.28 o
   5   3   8       93.70       95.28      6.65 o
   6   3   8       30.38       37.57      4.84 o
   7   3   8      109.67      111.82     10.70 o
   8   3   8       32.18       24.96      5.99 o
   9   3   8        9.70        9.04      6.11 o
  10   3   8        3.87        5.73      6.75 o
  11   3   8       23.55       27.77      8.53 o
 -11   4   8       30.82       32.73      6.11 o
 -10   4   8       29.36       30.44      5.60 o
  -9   4   8       14.64       16.79      2.47 o
  -8   4   8       85.42       86.99      4.34 o
  -7   4   8      271.91      251.20     11.49 o
  -6   4   8      376.22      380.32     13.21 o
  -5   4   8      229.55      229.03      7.79 o
  -4   4   8      608.74      593.81     15.94 o
  -3   4   8     1016.21      977.32     36.62 o
  -2   4   8       30.12       33.80      2.96 o
  -1   4   8      289.78      272.55     14.32 o
   0   4   8      563.83      546.24     29.94 o
   1   4   8      668.57      637.24     27.21 o
   2   4   8      324.41      298.87     12.23 o
   3   4   8      112.39      109.36      5.93 o
   4   4   8      113.49      118.68      8.32 o
   5   4   8      278.51      286.53     15.08 o
   6   4   8       19.25       26.37      5.73 o
   7   4   8      255.93      259.80     20.89 o
   8   4   8       13.16       17.07      6.75 o
   9   4   8       50.73       55.40      8.79 o
  10   4   8       13.45        9.30      8.15 o
 -10   5   8       73.06       79.34      9.04 o
  -9   5   8       15.08       11.97      4.71 o
  -8   5   8      147.16      154.74      8.88 o
  -7   5   8      131.75      119.59      9.04 o
  -6   5   8       15.05       11.40      2.21 o
  -5   5   8       33.30       37.76      2.24 o
  -4   5   8       80.27       80.98      3.33 o
  -3   5   8      145.90      155.11      7.65 o
  -2   5   8      280.69      282.47     11.99 o
  -1   5   8      470.61      461.04     21.61 o
   2   5   8       82.78       74.69      5.36 o
   3   5   8      348.19      368.53     18.69 o
   4   5   8       89.07       88.00      5.71 o
   5   5   8       57.60       62.22      5.53 o
   6   5   8        6.90        5.35      5.60 o
   7   5   8       32.39       23.95      7.01 o
   8   5   8       29.48       40.25      8.02 o
   9   5   8       42.08       38.85      9.30 o
  -9   6   8       34.86       39.36      5.48 o
  -8   6   8       24.53       25.98      4.71 o
  -7   6   8       71.13       74.81      5.46 o
  -6   6   8      171.61      171.36      9.55 o
  -5   6   8      133.22      125.09      5.57 o
  -4   6   8       63.54       62.03      6.88 o
  -3   6   8      186.66      173.74      9.22 o
  -2   6   8       24.30       24.71      3.18 o
  -1   6   8      230.32      214.55     12.15 o
   0   6   8      173.17      162.49     10.85 o
   1   6   8       35.18       33.26      4.27 o
   2   6   8      194.39      186.60      9.72 o
   3   6   8       20.05       20.14      3.21 o
   4   6   8       26.33       36.99      3.91 o
   5   6   8      170.96      167.96     10.13 o
   6   6   8       24.56       15.28      7.01 o
   7   6   8       25.55       27.26      8.15 o
   8   6   8       12.54       10.70      8.66 o
  -8   7   8        6.52        7.77      4.20 o
  -7   7   8       14.33       15.54      3.69 o
  -6   7   8       24.32       31.64      2.61 o
  -5   7   8      110.37      120.86     10.19 o
  -4   7   8       25.80       27.89      4.20 o
  -3   7   8      122.82      133.21     11.85 o
  -2   7   8       87.31       92.71      9.43 o
  -1   7   8       59.99       56.29      4.59 o
   0   7   8       78.07       84.97      6.08 o
   1   7   8       14.32       12.82      3.36 o
   2   7   8       25.51       21.22      3.72 o
   3   7   8        0.66        0.77      3.88 o
   4   7   8        2.46        0.85      3.39 o
   5   7   8        5.60        8.44      3.98 o
   6   7   8       12.04       14.01      8.15 o
   7   7   8        0.24       -2.67      8.66 o
  -5   8   8        5.44        8.02      3.06 o
  -4   8   8        7.73       10.57      3.82 o
  -3   8   8       46.73       56.17      5.73 o
  -2   8   8        5.06        2.67      3.95 o
  -1   8   8       23.01       26.87      4.97 o
   0   8   8       38.41       37.57      5.48 o
   1   8   8       44.64       52.98      6.62 o
   2   8   8       52.96       51.84      6.50 o
   3   8   8        5.17        0.12      3.81 o
   4   8   8       27.05       26.16      4.80 o
   5   8   8       19.66       17.22      4.64 o
  -5  -8   9        6.92        5.21      5.25 o
  -4  -8   9       30.37       31.84      4.16 o
  -3  -8   9       42.14       46.03      3.72 o
  -2  -8   9       44.84       49.83      3.66 o
  -1  -8   9       15.66       18.82      2.87 o
   0  -8   9        9.57        6.73      2.90 o
   1  -8   9       52.21       58.49      3.78 o
   2  -8   9       76.45       78.32      5.06 o
   3  -8   9       15.86       22.11      3.92 o
   4  -8   9        0.17        0.03      3.32 o
  -7  -7   9        6.39        7.19      5.12 o
  -6  -7   9        5.38        3.31      4.72 o
  -5  -7   9       61.19       60.99      4.50 o
  -4  -7   9       74.15       76.85      5.05 o
  -3  -7   9       15.77       26.27      4.00 o
  -2  -7   9       58.55       55.16      3.62 o
  -1  -7   9       32.84       35.80      2.90 o
   0  -7   9       64.22       64.17      3.61 o
   1  -7   9       25.65       17.67      2.68 o
   2  -7   9       22.16       17.25      2.59 o
   3  -7   9       19.64       26.09      3.45 o
   4  -7   9       54.18       51.20      8.28 o
   5  -7   9       19.59       21.00      3.15 o
   6  -7   9        7.20        5.71      5.22 o
  -9  -6   9       22.88       28.64      4.23 o
  -8  -6   9       26.95       25.77      3.82 o
  -7  -6   9       77.22       81.07      4.80 o
  -6  -6   9       50.67       50.00      4.22 o
  -5  -6   9       11.74       14.97      3.05 o
  -4  -6   9      531.26      519.59     22.01 o
  -3  -6   9        8.54        9.40      2.64 o
  -2  -6   9      183.68      197.16      8.40 o
  -1  -6   9      168.11      169.93      6.82 o
   0  -6   9       26.48       26.55      2.38 o
   1  -6   9      486.75      484.83     16.94 o
   2  -6   9       81.00       75.04      4.18 o
   3  -6   9        3.65        5.74      1.98 o
   4  -6   9       38.61       48.67      3.09 o
   5  -6   9       16.74       16.18      2.47 o
   6  -6   9       21.32       25.09      4.59 o
   7  -6   9       58.05       58.08      6.50 o
   8  -6   9        3.03        2.04      4.59 o
 -10  -5   9       62.50       66.10      7.06 o
  -9  -5   9        5.22        3.65      3.44 o
  -8  -5   9      110.38      120.95      5.81 o
  -7  -5   9      145.19      135.28      6.33 o
  -6  -5   9      135.31      137.16      6.13 o
  -5  -5   9       51.99       52.02      3.40 o
  -4  -5   9      436.13      406.56     16.50 o
  -3  -5   9       61.30       62.15      3.87 o
  -2  -5   9      443.68      422.89     18.29 o
  -1  -5   9       92.11       89.17      4.07 o
   0  -5   9       78.22       75.57      3.93 o
   1  -5   9       16.94       15.55      1.78 o
   2  -5   9       13.46       11.31      1.59 o
   3  -5   9      236.95      231.57      7.74 o
   4  -5   9      111.66       97.48      4.61 o
   5  -5   9      111.24      111.69      9.55 o
   6  -5   9      111.87      107.23      8.92 o
   7  -5   9        5.16        5.09      3.44 o
   8  -5   9       13.35       25.47      4.71 o
   9  -5   9        5.82        6.50      4.46 o
 -11  -4   9       24.31       30.42      5.14 o
 -10  -4   9       42.94       52.84      5.57 o
  -9  -4   9       90.66       97.26      5.67 o
  -8  -4   9       17.70       18.84      2.65 o
  -7  -4   9      110.42      115.75      5.50 o
  -6  -4   9      210.19      204.46      8.10 o
  -5  -4   9      239.77      233.62      9.60 o
  -4  -4   9      271.32      264.74      9.76 o
  -3  -4   9      153.99      159.16      5.52 o
  -2  -4   9      205.44      199.29      6.88 o
  -1  -4   9      246.03      233.66      6.65 o
   0  -4   9      175.89      154.81      5.53 o
   1  -4   9      241.64      271.38      7.82 o
   2  -4   9      370.23      372.17     11.23 o
   3  -4   9      477.03      467.25     14.59 o
   4  -4   9      238.45      244.81     11.75 o
   5  -4   9        2.21        1.02      1.26 o
   6  -4   9       26.04       28.02      3.06 o
   7  -4   9      100.73      103.03      8.41 o
   8  -4   9        4.99        5.99      3.31 o
   9  -4   9       18.92       18.98      4.33 o
  10  -4   9        8.20        8.79      4.71 o
 -11  -3   9        5.68        7.85      4.24 o
 -10  -3   9       31.70       31.70      4.53 o
  -9  -3   9       39.19       42.08      3.31 o
  -8  -3   9       79.83       79.33      4.47 o
  -7  -3   9       93.90       84.44      4.64 o
  -5  -3   9      193.57      191.39      6.68 o
  -4  -3   9      309.03      298.69      9.39 o
  -3  -3   9     1064.80     1026.44     31.67 o
  -2  -3   9      404.41      382.09     12.58 o
  -1  -3   9       89.12       95.09      3.55 o
   0  -3   9     1266.11     1266.95     34.86 o
   1  -3   9      173.31      186.33      5.44 o
   2  -3   9      380.96      369.32     10.54 o
   3  -3   9     1644.56     1684.27    110.03 o
   6  -3   9      347.39      344.19     16.75 o
   7  -3   9        9.00        6.24      2.29 o
   8  -3   9       56.99       63.17      6.50 o
   9  -3   9       57.82       56.30      5.73 o
  10  -3   9       64.21       62.28      7.01 o
 -12  -2   9       12.61       14.39      4.19 o
 -11  -2   9        1.11       -2.19      5.16 o
 -10  -2   9       28.35       30.38      3.26 o
  -9  -2   9      369.47      347.34     13.09 o
  -8  -2   9       32.39       31.79      2.58 o
  -7  -2   9      409.11      391.02     15.89 o
  -6  -2   9      182.27      179.64      6.22 o
  -5  -2   9      268.09      252.15      8.10 o
  -4  -2   9      555.14      538.07     18.01 o
  -3  -2   9       60.39       49.28      2.81 o
  -2  -2   9      299.15      287.58      9.55 o
  -1  -2   9     1085.40     1068.46     30.01 o
   0  -2   9      131.98      141.92      4.36 o
   1  -2   9      512.47      511.76     19.19 o
   2  -2   9     1159.79     1174.72     75.64 o
   6  -2   9      162.94      152.00      7.84 o
   7  -2   9       18.18       12.99      2.29 o
   8  -2   9       12.83       10.32      3.06 o
   9  -2   9       14.39       13.37      3.95 o
  10  -2   9       15.76       20.63      4.97 o
  11  -2   9        2.47        7.39      5.35 o
 -12  -1   9       34.80       36.04      4.53 o
 -11  -1   9       37.08       42.48      4.28 o
 -10  -1   9        0.70        2.83      2.57 o
  -9  -1   9       22.32       17.00      2.40 o
  -8  -1   9       44.09       40.50      2.61 o
  -7  -1   9      207.89      208.52      7.91 o
  -6  -1   9       38.47       35.68      2.92 o
  -5  -1   9      703.64      681.79     20.90 o
  -4  -1   9        2.73        5.38      0.95 o
  -3  -1   9     1465.15     1406.02     47.42 o
  -2  -1   9     2513.81     2642.96     82.49 o
  -1  -1   9      480.62      557.39     15.25 o
   0  -1   9     1238.94     1326.82     46.95 o
   1  -1   9        4.87        4.35      1.21 o
   5  -1   9      161.41      166.59      8.29 o
   6  -1   9      236.01      241.14     11.93 o
   7  -1   9      187.08      171.93     12.48 o
   8  -1   9      325.84      306.29     22.80 o
   9  -1   9       66.54       59.74      6.24 o
  10  -1   9       23.37       22.93      5.22 o
  11  -1   9       44.65       44.58      7.13 o
 -12   0   9        3.22        7.61      2.94 o
 -11   0   9        5.40        6.65      4.39 o
 -10   0   9        4.07        2.43      2.48 o
  -9   0   9      153.89      157.46      6.67 o
  -8   0   9       21.05       21.55      2.13 o
  -7   0   9      675.74      659.27     23.32 o
  -6   0   9      302.82      310.75     10.13 o
  -5   0   9      413.02      357.87     11.49 o
  -4   0   9     1075.34     1096.43     38.20 o
  -3   0   9       17.53       15.60      1.01 o
  -2   0   9     1163.90     1221.35     33.98 o
  -1   0   9     2250.90     2276.99     87.61 o
   0   0   9      484.90      562.05     19.05 o
   1   0   9     1175.33     1171.28     45.04 o
   2   0   9       95.76       93.22      4.77 o
   3   0   9     1272.04     1315.77     64.12 o
   4   0   9     1185.28     1232.10     60.06 o
   5   0   9      995.30     1021.45     49.84 o
   6   0   9      476.66      478.60     33.62 o
   7   0   9       45.25       67.36      6.75 o
   8   0   9        0.83       -1.66      3.44 o
   9   0   9       76.78       69.40      7.39 o
  10   0   9       21.95       26.62      5.86 o
  11   0   9        5.34       14.14      5.99 o
 -12   1   9       31.53       33.88      3.34 o
 -11   1   9       38.40       42.56      3.66 o
 -10   1   9        3.24        4.77      2.46 o
  -9   1   9       30.51       26.00      2.69 o
  -8   1   9       24.04       31.87      2.45 o
  -7   1   9      209.30      202.38      7.88 o
  -6   1   9       18.26       17.86      1.39 o
  -5   1   9      668.78      640.15     23.32 o
  -4   1   9        4.63        6.01      0.91 o
  -3   1   9     1362.40     1331.77     42.43 o
  -2   1   9     2525.12     2695.12    102.30 o
  -1   1   9      429.86      517.82     21.19 o
   0   1   9     1085.06     1116.41     47.06 o
   2   1   9      309.63      311.40     12.65 o
   3   1   9      439.10      439.45     21.71 o
   4   1   9      109.71      126.07      6.71 o
   6   1   9      242.24      232.55     17.45 o
   7   1   9      169.85      158.94     12.99 o
   8   1   9      351.22      327.04     23.31 o
   9   1   9       50.40       47.76      6.62 o
  10   1   9       15.64       11.59      5.73 o
  11   1   9       42.04       49.16      7.90 o
 -12   2   9       15.52       22.36      4.71 o
 -11   2   9        1.44        3.24      2.93 o
 -10   2   9       21.67       27.52      2.93 o
  -9   2   9      365.03      353.93     15.02 o
  -8   2   9       32.96       37.66      2.54 o
  -7   2   9      494.61      491.71     15.90 o
  -6   2   9      141.07      137.76      5.36 o
  -5   2   9      255.18      239.16      7.32 o
  -4   2   9      613.92      603.46     18.01 o
  -3   2   9       70.11       69.22      2.12 o
  -2   2   9      255.02      240.10     10.58 o
  -1   2   9     1142.50     1101.76     41.61 o
   0   2   9      166.24      178.62      7.88 o
   1   2   9      470.62      466.66     24.59 o
   2   2   9     1177.68     1228.37     59.56 o
   3   2   9       54.03       51.67      3.48 o
   4   2   9      617.55      630.16     31.25 o
   5   2   9       48.02       50.24      5.86 o
   6   2   9      205.51      177.28     12.61 o
   7   2   9        1.18       -3.82      3.82 o
   8   2   9       10.55        9.04      4.71 o
   9   2   9       17.99       19.87      5.60 o
  10   2   9       16.54       20.25      6.50 o
  11   2   9        1.83       -5.86      6.62 o
 -11   3   9        4.30        4.19      1.98 o
 -10   3   9       25.00       26.75      2.92 o
  -9   3   9       50.69       54.83      4.48 o
  -8   3   9      111.39      108.76      5.17 o
  -7   3   9      110.58      104.38      4.48 o
  -6   3   9       88.98       90.77      3.70 o
  -5   3   9      160.01      158.17      5.26 o
  -4   3   9      288.29      279.69      8.25 o
  -3   3   9     1009.97      993.03     39.21 o
  -2   3   9      455.87      435.82     20.04 o
  -1   3   9      125.50      128.07      6.03 o
   0   3   9     1254.01     1218.63     61.73 o
   2   3   9      400.95      396.74     18.96 o
   3   3   9     1742.33     1805.90     86.81 o
   4   3   9      193.95      208.93     11.12 o
   5   3   9      336.93      306.04     22.42 o
   6   3   9      312.20      325.00     24.96 o
   7   3   9        8.92        5.73      4.71 o
   8   3   9       75.13       71.31      8.02 o
   9   3   9       60.26       51.20      7.90 o
  10   3   9       59.45       62.41      9.04 o
 -11   4   9       24.47       25.09      5.99 o
 -10   4   9       46.54       48.09      4.04 o
  -9   4   9       77.56       83.98      5.94 o
  -8   4   9       28.11       27.63      3.76 o
  -7   4   9      117.86      114.86      7.11 o
  -6   4   9      209.94      209.09      9.14 o
  -5   4   9      281.25      276.55      9.45 o
  -4   4   9      270.68      261.42      9.51 o
  -2   4   9      238.72      228.75     11.08 o
  -1   4   9      198.71      196.26     11.80 o
   0   4   9      145.27      128.45     10.13 o
   2   4   9      460.09      451.44     16.50 o
   3   4   9      496.82      489.31     19.63 o
   4   4   9      220.64      221.06     12.56 o
   5   4   9        0.59       -0.76      4.59 o
   6   4   9       13.46       16.18      5.60 o
   7   4   9       91.01       95.13     10.19 o
   8   4   9        5.79        9.68      6.50 o
   9   4   9       15.57       18.60      7.77 o
  10   4   9       13.19       12.48      8.41 o
 -10   5   9       75.59       74.37      7.77 o
  -9   5   9        1.79       -0.83      1.98 o
  -8   5   9       91.11      100.60      7.02 o
  -7   5   9      135.74      133.34      7.93 o
  -6   5   9      131.35      130.92      6.34 o
  -5   5   9       70.03       71.28      2.86 o
  -4   5   9      387.30      378.01     16.40 o
  -2   5   9      481.99      461.80     18.38 o
  -1   5   9       85.38       82.61      4.77 o
   0   5   9      104.61      100.05      4.75 o
   1   5   9       28.81       31.10      3.12 o
   2   5   9       30.16       25.35      4.46 o
   3   5   9      166.14      168.73     11.66 o
   4   5   9      114.71      108.18      6.91 o
   5   5   9      131.73      139.07     12.10 o
   6   5   9      116.06      107.10     11.72 o
   7   5   9        6.95        7.26      6.88 o
   8   5   9       24.25       34.13      8.15 o
   9   5   9        9.33       11.21      8.15 o
  -9   6   9       20.60       24.20      5.09 o
  -8   6   9       23.15       20.82      2.52 o
  -7   6   9       95.23      100.06      5.99 o
  -6   6   9       66.81       63.93      6.36 o
  -5   6   9       21.74       20.89      3.95 o
  -4   6   9      536.28      549.16     37.96 o
  -3   6   9       12.83        8.90      2.94 o
  -2   6   9      139.85      150.36     10.08 o
  -1   6   9      170.02      175.06      9.94 o
   0   6   9       38.49       35.70      3.67 o
   1   6   9      477.70      485.11     24.77 o
   2   6   9       65.66       62.76      5.24 o
   3   6   9        2.91        2.70      3.04 o
   4   6   9       35.10       43.88      4.49 o
   5   6   9       12.52       17.45      6.88 o
   6   6   9       22.93       26.87      7.90 o
   7   6   9       49.54       60.50      9.81 o
   8   6   9        2.74       -2.55      8.41 o
  -7   7   9       13.00       13.80      2.07 o
  -6   7   9       10.24       14.01      3.57 o
  -5   7   9       39.85       43.69      5.73 o
  -4   7   9       80.65       74.37      8.41 o
  -3   7   9       14.23       16.43      4.20 o
  -2   7   9       80.03       82.27      7.77 o
  -1   7   9       39.48       42.05      4.22 o
   0   7   9       69.99       69.51      5.31 o
   1   7   9       22.56       17.15      3.58 o
   2   7   9       15.92        6.36      5.35 o
   3   7   9       19.67       18.39      3.86 o
   4   7   9       53.92       52.56      5.23 o
   5   7   9       13.03       22.16      7.90 o
   6   7   9        9.74        6.88      8.02 o
  -5   8   9        4.54        5.99      3.69 o
  -4   8   9       41.68       39.99      5.35 o
  -3   8   9       29.47       28.91      5.35 o
  -2   8   9       43.01       50.06      6.24 o
  -1   8   9       17.49       18.34      4.84 o
   0   8   9        6.25        7.01      4.46 o
   1   8   9       64.91       72.08      7.39 o
   2   8   9       87.72       82.76      6.42 o
   3   8   9       17.37       25.49      4.52 o
   4   8   9        1.78        3.84      4.19 o
  -4  -8  10       26.21       25.52      4.01 o
  -3  -8  10       14.07        7.93      2.91 o
  -2  -8  10        4.47        7.43      2.85 o
  -1  -8  10        4.22        5.19      2.99 o
   0  -8  10       34.25       37.59      3.71 o
   1  -8  10       32.10       33.57      3.11 o
   2  -8  10       10.83        9.30      2.63 o
   3  -8  10        5.57        8.36      3.58 o
  -7  -7  10       43.77       31.47      5.94 o
  -6  -7  10       25.33       27.13      3.87 o
  -5  -7  10       15.51       15.22      3.40 o
  -4  -7  10       15.97       19.04      3.37 o
  -3  -7  10       35.56       39.26      3.84 o
  -2  -7  10       67.04       61.40      3.77 o
  -1  -7  10       14.30       12.88      2.52 o
   0  -7  10       28.34       26.72      3.02 o
   1  -7  10       44.03       42.76      3.40 o
   2  -7  10       77.27       76.77      4.69 o
   3  -7  10       17.97       13.95      2.30 o
   4  -7  10        1.48       -0.90      2.68 o
   5  -7  10       26.01       30.00      3.25 o
   6  -7  10        7.05        4.20      4.84 o
  -8  -6  10        2.39        2.21      3.48 o
  -7  -6  10       13.59       14.49      3.48 o
  -6  -6  10       62.51       64.27      5.54 o
  -5  -6  10       76.21       80.42      5.24 o
  -4  -6  10       85.13       85.90      5.17 o
  -3  -6  10        0.46        1.29      2.45 o
  -2  -6  10      354.83      360.05     12.64 o
  -1  -6  10       19.08       16.99      2.29 o
   0  -6  10       66.25       70.41      4.94 o
   1  -6  10       57.76       55.15      3.60 o
   2  -6  10        2.41        2.54      2.03 o
   3  -6  10       28.07       31.04      2.61 o
   4  -6  10       72.55       67.58      3.93 o
   5  -6  10       37.54       36.17      4.97 o
   6  -6  10        4.00       12.23      4.08 o
   7  -6  10       13.88       21.40      4.71 o
   8  -6  10        7.67       11.08      4.71 o
 -10  -5  10       14.44       18.59      6.56 o
  -9  -5  10       37.96       41.93      4.30 o
  -8  -5  10      161.73      168.30      7.89 o
  -7  -5  10        6.09        5.77      2.40 o
  -6  -5  10      179.98      187.10      8.80 o
  -5  -5  10      522.41      495.05     21.57 o
  -4  -5  10      213.43      202.48      9.90 o
  -3  -5  10      164.03      176.50      8.09 o
  -2  -5  10      169.17      164.11      7.35 o
  -1  -5  10      248.37      227.72      9.47 o
   0  -5  10      453.51      443.67     15.79 o
   1  -5  10       52.76       48.47      2.77 o
   2  -5  10      322.71      315.39     10.98 o
   3  -5  10       74.38       72.35      3.24 o
   4  -5  10       36.48       34.32      2.02 o
   5  -5  10       60.53       65.29      6.55 o
   6  -5  10       11.38        9.81      3.18 o
   7  -5  10       46.80       54.39      5.48 o
   8  -5  10       36.23       43.43      5.22 o
   9  -5  10        2.70       -1.66      4.20 o
 -10  -4  10       14.06       15.23      5.80 o
  -9  -4  10       23.57       23.15      2.98 o
  -8  -4  10       65.16       65.22      3.87 o
  -7  -4  10       44.52       54.95      4.26 o
  -6  -4  10       56.59       50.63      3.26 o
  -5  -4  10      290.11      290.93      9.42 o
  -4  -4  10      294.63      290.54     10.28 o
  -3  -4  10       17.68       16.58      1.71 o
  -2  -4  10      492.95      502.35     15.48 o
  -1  -4  10      135.47      124.39      4.51 o
   0  -4  10      166.76      167.59      5.64 o
   1  -4  10       61.47       70.07      2.80 o
   2  -4  10     1135.93     1104.64     32.97 o
   3  -4  10      101.73      107.06      4.34 o
   4  -4  10       13.28       12.57      1.35 o
   5  -4  10       16.95       16.56      2.17 o
   6  -4  10       50.91       49.42      4.46 o
   7  -4  10       11.60       14.01      3.06 o
   8  -4  10        2.24        3.31      3.18 o
   9  -4  10       72.96       70.29      7.64 o
 -11  -3  10       59.84       59.93      5.90 o
 -10  -3  10       39.50       42.59      3.87 o
  -9  -3  10       54.87       56.66      3.53 o
  -8  -3  10      195.01      191.27      7.75 o
  -7  -3  10      141.36      138.40      5.82 o
  -6  -3  10      445.29      418.45     16.18 o
  -5  -3  10      456.49      446.29     15.71 o
  -4  -3  10      420.14      426.13     13.36 o
  -3  -3  10      406.45      386.14     13.03 o
  -2  -3  10      362.08      372.56     12.93 o
  -1  -3  10      360.96      356.96     10.45 o
   0  -3  10     1012.77     1052.40     28.76 o
   1  -3  10      136.46      147.97      4.43 o
   2  -3  10      970.87      981.77     37.52 o
   3  -3  10      450.86      452.23     30.44 o
   6  -3  10       36.13       35.23      2.67 o
   7  -3  10      118.16      113.09      8.28 o
   8  -3  10       84.33       77.43      6.75 o
   9  -3  10       88.06       80.10      7.90 o
  10  -3  10        6.99        6.62      4.46 o
 -11  -2  10       16.74       12.99      3.24 o
 -10  -2  10       20.25       22.55      3.33 o
  -9  -2  10       40.78       39.22      2.94 o
  -8  -2  10       91.36       90.51      4.98 o
  -7  -2  10      278.56      256.89      9.92 o
  -6  -2  10      182.04      174.96      7.48 o
  -5  -2  10      100.45      101.47      3.92 o
  -4  -2  10      540.51      531.01     18.55 o
  -3  -2  10        2.63        2.22      0.69 o
  -2  -2  10      715.83      706.52     23.81 o
  -1  -2  10      847.17      912.27     24.44 o
   0  -2  10      104.03       99.88      3.42 o
   1  -2  10      200.65      196.66      7.91 o
   2  -2  10        6.94        9.04      2.80 o
   6  -2  10       63.07       61.52      4.33 o
   7  -2  10       28.12       25.09      3.06 o
   8  -2  10       26.08       30.57      3.95 o
   9  -2  10       10.17       15.79      4.08 o
  10  -2  10       44.58       45.72      6.24 o
 -12  -1  10        2.02       -0.25      3.78 o
 -11  -1  10       60.19       60.29      4.22 o
 -10  -1  10       18.37       21.08      3.05 o
  -9  -1  10       14.21       13.68      2.32 o
  -8  -1  10        9.62        9.97      2.10 o
  -7  -1  10      399.71      377.11     13.18 o
  -6  -1  10      984.99      969.32     29.01 o
  -5  -1  10     1081.88     1067.84     34.23 o
  -4  -1  10      595.52      577.16     19.45 o
  -3  -1  10     1027.68     1074.43     32.39 o
  -2  -1  10      146.12      170.76      5.58 o
  -1  -1  10      303.93      302.62     10.72 o
   0  -1  10     3028.53     3205.76    117.88 o
   1  -1  10     1530.73     1662.53     63.58 o
   2  -1  10     2206.40     2104.02    136.40 o
   5  -1  10      633.70      651.36     30.98 o
   6  -1  10      136.90      148.68      7.43 o
   7  -1  10      149.25      134.11     10.95 o
   8  -1  10       84.39       87.62      7.64 o
   9  -1  10       24.54       18.85      4.46 o
  10  -1  10      111.19       99.21     10.95 o
  11  -1  10       48.66       47.13      7.13 o
 -12   0  10        0.75       -2.13      3.43 o
 -11   0  10        1.01       -0.83      2.82 o
 -10   0  10      158.01      166.50      8.27 o
  -9   0  10       91.91       88.63      4.63 o
  -8   0  10      489.93      437.30     15.86 o
  -7   0  10      325.88      323.44     11.88 o
  -6   0  10      133.36      135.60      4.93 o
  -5   0  10      176.12      165.91      5.67 o
  -4   0  10      508.61      510.32     16.12 o
  -3   0  10       55.66       65.29      2.50 o
  -2   0  10      809.81      780.03     30.21 o
  -1   0  10      206.29      232.49      9.27 o
   0   0  10     1948.58     2069.89     69.66 o
   1   0  10       47.24       42.68      2.23 o
   2   0  10      186.09      189.16      9.46 o
   3   0  10      304.79      263.08     13.06 o
   4   0  10      234.56      237.18     11.80 o
   5   0  10       21.48       17.38      1.75 o
   6   0  10       18.77       15.67      2.93 o
   7   0  10      148.75      140.35     11.21 o
   8   0  10        5.73        5.09      3.69 o
   9   0  10       78.07       67.11      7.26 o
  10   0  10        9.83       14.90      5.22 o
  11   0  10        0.58        1.53      5.86 o
 -12   1  10        2.46        2.53      2.86 o
 -11   1  10       48.47       46.94      3.99 o
 -10   1  10       20.61       21.18      2.89 o
  -9   1  10        4.58        4.50      2.33 o
  -8   1  10       12.61       13.06      1.98 o
  -7   1  10      376.22      344.07     13.10 o
  -6   1  10      901.51      877.64     28.95 o
  -5   1  10     1147.01     1121.01     34.23 o
  -4   1  10      538.92      531.64     17.36 o
  -3   1  10      982.05     1009.84     28.93 o
  -1   1  10      235.59      234.67     10.62 o
   0   1  10     2919.80     2941.51    118.28 o
   1   1  10     1549.43     1643.96     81.22 o
   2   1  10     2182.01     2222.38     87.55 o
   3   1  10      118.42      132.74      6.98 o
   4   1  10       18.11       20.88      3.18 o
   5   1  10      587.83      598.82     44.32 o
   6   1  10      117.29      126.72     11.34 o
   7   1  10      174.69      160.60     11.85 o
   8   1  10       72.23       72.84      7.77 o
   9   1  10       26.18       24.07      5.35 o
  10   1  10      130.84      123.28     11.72 o
  11   1  10       40.50       42.92      7.90 o
 -11   2  10       16.48       15.24      2.85 o
 -10   2  10       29.42       28.92      3.05 o
  -9   2  10       28.54       25.80      2.98 o
  -8   2  10      113.77      112.98      4.91 o
  -7   2  10      284.73      265.76      9.81 o
  -6   2  10      217.19      206.71      6.59 o
  -4   2  10      406.52      406.03     14.23 o
  -3   2  10        4.12        6.15      1.32 o
  -2   2  10      863.18      858.33     29.63 o
  -1   2  10      980.35     1024.55     36.56 o
   0   2  10       85.22       76.86      5.22 o
   2   2  10       12.23       13.91      1.65 o
   3   2  10      165.62      159.84      8.46 o
   4   2  10     1042.04     1053.04     51.91 o
   5   2  10      281.57      277.00     20.25 o
   6   2  10       41.22       38.59      5.73 o
   7   2  10       37.37       43.05      5.22 o
   8   2  10       34.10       32.35      5.73 o
   9   2  10       19.05       23.18      5.99 o
  10   2  10       42.42       46.23      7.77 o
 -11   3  10       58.31       61.94      3.73 o
 -10   3  10       35.86       39.89      3.97 o
  -9   3  10       40.87       40.92      4.10 o
  -8   3  10      175.49      181.77     10.49 o
  -7   3  10      129.92      128.47      5.72 o
  -6   3  10      489.80      472.30     14.42 o
  -5   3  10      426.43      434.02     12.47 o
  -4   3  10      407.33      408.95     12.86 o
  -3   3  10      470.36      448.20     16.19 o
  -2   3  10      338.19      340.28     18.37 o
  -1   3  10      444.36      427.92     26.37 o
   0   3  10      987.28      970.18     50.96 o
   1   3  10      150.24      155.90      8.11 o
   2   3  10      953.89      959.66     48.13 o
   3   3  10      478.27      481.85     23.73 o
   4   3  10      342.86      323.47     23.69 o
   5   3  10      736.60      756.10     53.11 o
   6   3  10       55.79       55.79      5.99 o
   7   3  10       92.69       92.33     10.70 o
   8   3  10       71.05       62.79      8.41 o
   9   3  10       84.59       73.61      9.30 o
  10   3  10        8.26        7.90      6.88 o
 -10   4  10       11.60       16.72      2.96 o
  -9   4  10       18.85       17.37      2.44 o
  -8   4  10       66.13       67.11      4.73 o
  -7   4  10       75.91       76.42      5.12 o
  -6   4  10       87.86       78.87      4.12 o
  -5   4  10      207.35      213.44      8.99 o
  -4   4  10      245.38      249.57     14.50 o
  -3   4  10        8.30       11.09      2.50 o
  -2   4  10      434.55      447.95     24.50 o
  -1   4  10      154.41      138.46      7.39 o
   0   4  10      161.79      169.73      9.28 o
   2   4  10     1044.28     1027.93     53.58 o
   3   4  10       60.82       73.59      4.96 o
   4   4  10        0.16        3.69      4.46 o
   5   4  10       19.40       17.07      5.22 o
   6   4  10       31.31       26.62      6.50 o
   7   4  10       16.73       17.32      6.37 o
   8   4  10        0.94       -0.64      6.37 o
   9   4  10       63.50       64.44      9.55 o
 -10   5  10       19.54       22.54      5.22 o
  -9   5  10       29.03       31.40      3.42 o
  -8   5  10      183.39      191.29     10.13 o
  -7   5  10        1.19       -1.53      2.13 o
  -6   5  10      172.66      175.23      8.15 o
  -5   5  10      578.93      541.68     21.55 o
  -4   5  10      250.96      245.50     12.07 o
  -3   5  10      156.77      170.65      9.90 o
  -2   5  10      146.30      145.67      9.05 o
  -1   5  10      335.45      310.04     11.40 o
   0   5  10      470.14      467.95     18.87 o
   1   5  10       56.68       53.98      3.38 o
   2   5  10      315.64      301.46     16.30 o
   3   5  10       78.71       72.35      5.54 o
   4   5  10       47.70       40.38      6.50 o
   5   5  10       78.64       84.05      8.79 o
   6   5  10        6.21        7.64      5.99 o
   7   5  10       51.91       55.02      8.79 o
   8   5  10       36.71       32.73      8.53 o
   9   5  10        2.84       -0.38      8.02 o
  -8   6  10        2.33        2.17      2.34 o
  -7   6  10       25.34       29.54      2.75 o
  -6   6  10       60.02       68.51      6.88 o
  -5   6  10       80.66       91.95      8.79 o
  -4   6  10       70.41       73.48      7.64 o
  -3   6  10        0.89       -0.87      2.83 o
  -2   6  10      324.91      328.18     18.28 o
  -1   6  10       33.56       37.65      3.67 o
   0   6  10       54.73       53.10      4.89 o
   1   6  10       71.67       76.56      6.24 o
   2   6  10        3.70        7.15      3.08 o
   3   6  10       23.94       28.56      3.95 o
   4   6  10       55.37       45.47      8.15 o
   5   6  10       39.06       31.08      7.51 o
   6   6  10        3.56       11.34      7.39 o
   7   6  10       20.67       22.80      8.15 o
   8   6  10        6.20        6.88      8.79 o
  -7   7  10       37.19       38.08      4.71 o
  -6   7  10       13.54       18.21      4.33 o
  -5   7  10       23.51       18.85      4.33 o
  -4   7  10       13.86       15.79      4.33 o
  -3   7  10       34.34       43.81      5.60 o
  -2   7  10       70.25       64.31      6.75 o
  -1   7  10        5.66        7.21      3.42 o
   0   7  10       31.58       27.66      4.07 o
   1   7  10       47.98       51.19      4.59 o
   2   7  10       79.01       91.52      6.75 o
   3   7  10       13.30        7.14      3.77 o
   4   7  10        2.43        3.63      3.86 o
   5   7  10       35.17       45.85      8.92 o
   6   7  10        6.43       -2.04      7.51 o
  -4   8  10       20.21       19.49      4.84 o
  -3   8  10        8.32        5.86      4.33 o
  -2   8  10        5.35       10.57      4.46 o
  -1   8  10        1.82        3.95      4.33 o
   0   8  10       38.64       48.40      5.99 o
   1   8  10       29.27       35.15      5.60 o
   2   8  10        7.48        9.72      4.00 o
   3   8  10        9.31       13.19      4.19 o
  -4  -8  11        1.74        3.75      3.18 o
  -3  -8  11       12.80       10.67      3.44 o
  -2  -8  11       14.24       11.57      3.33 o
  -1  -8  11       65.55       60.47      5.00 o
   0  -8  11       15.51       20.61      3.27 o
   1  -8  11        3.75        4.46      2.91 o
   2  -8  11       12.00       14.85      2.71 o
   3  -8  11       54.80       71.62      5.62 o
  -6  -7  11        8.46       11.44      3.65 o
  -5  -7  11       38.90       38.52      4.14 o
  -4  -7  11       25.70       29.62      3.77 o
  -3  -7  11       34.09       36.31      3.70 o
  -2  -7  11       13.29       12.09      2.59 o
  -1  -7  11       81.73       70.52      4.64 o
   0  -7  11       76.09       67.33      4.20 o
   1  -7  11       32.93       35.57      3.22 o
   2  -7  11       15.23       17.00      2.70 o
   3  -7  11       19.80       21.05      2.45 o
   4  -7  11        0.63        0.29      2.47 o
   5  -7  11        4.35       -1.66      4.59 o
  -8  -6  11       67.93       73.89      5.55 o
  -7  -6  11      110.17      103.68      7.92 o
  -6  -6  11       27.05       26.06      3.63 o
  -5  -6  11       32.88       37.77      3.75 o
  -4  -6  11       72.39       69.21      4.59 o
  -3  -6  11       74.04       77.09      5.05 o
  -2  -6  11      206.61      217.72      8.18 o
  -1  -6  11       24.98       17.78      2.28 o
   0  -6  11      105.86      114.63      5.63 o
   1  -6  11       99.75       88.63      5.12 o
   2  -6  11       15.67       13.79      2.23 o
   3  -6  11       97.86      106.64      5.51 o
   4  -6  11       15.93       14.61      1.48 o
   5  -6  11        6.28       11.97      3.82 o
   6  -6  11       32.48       38.08      5.22 o
   7  -6  11        5.98        6.11      4.20 o
  -9  -5  11       40.46       44.47      3.75 o
  -8  -5  11       40.40       38.32      3.62 o
  -7  -5  11       20.12       22.81      3.43 o
  -6  -5  11       91.32       96.14      5.88 o
  -5  -5  11       12.99       11.93      2.71 o
  -4  -5  11      110.01      114.25      6.17 o
  -3  -5  11      390.66      371.30     16.81 o
  -2  -5  11        0.14       -0.43      1.79 o
  -1  -5  11       99.47      111.61      4.80 o
   0  -5  11       24.51       23.00      3.00 o
   1  -5  11      150.58      164.51      7.57 o
   2  -5  11       79.87       82.03      3.67 o
   3  -5  11        8.38       11.37      1.21 o
   4  -5  11       66.29       74.12      6.50 o
   5  -5  11       18.59       18.87      3.57 o
   6  -5  11        1.57       -0.51      2.80 o
   7  -5  11       29.22       32.35      4.20 o
   8  -5  11       46.19       48.27      5.35 o
 -10  -4  11       26.61       34.77      4.04 o
  -9  -4  11       44.46       40.03      3.45 o
  -8  -4  11       54.60       59.00      3.59 o
  -7  -4  11      141.42      144.60      6.38 o
  -6  -4  11       93.15       95.55      4.88 o
  -5  -4  11      191.84      180.61      8.90 o
  -4  -4  11      115.06      119.65      5.48 o
  -3  -4  11      241.12      234.01      9.53 o
  -2  -4  11      519.51      498.02     17.36 o
  -1  -4  11      143.88      133.14      4.60 o
   0  -4  11      125.01      130.63      4.59 o
   1  -4  11      161.18      156.25      6.19 o
   2  -4  11       17.00       13.24      1.05 o
   3  -4  11      326.21      324.30     12.86 o
   4  -4  11      849.02      797.75     38.68 o
   5  -4  11      169.36      163.14     11.59 o
   6  -4  11        4.76        6.75      2.17 o
   7  -4  11       35.76       44.20      4.33 o
   8  -4  11       28.85       31.08      3.95 o
   9  -4  11       39.92       45.85      5.35 o
 -11  -3  11       15.10       21.62      4.74 o
 -10  -3  11       54.19       60.32      4.05 o
  -9  -3  11      102.74      101.66      5.42 o
  -8  -3  11       44.29       48.37      3.25 o
  -7  -3  11      172.89      166.54      7.10 o
  -6  -3  11      561.98      558.28     20.27 o
  -5  -3  11      452.15      438.83     16.65 o
  -4  -3  11      174.51      173.69      6.46 o
  -3  -3  11      388.03      387.32     11.69 o
  -2  -3  11       61.94       64.92      2.65 o
  -1  -3  11      539.94      547.57     15.77 o
   0  -3  11      184.56      182.41      5.24 o
   1  -3  11      152.25      148.96      6.38 o
   2  -3  11      764.19      772.38     29.12 o
   3  -3  11       16.14       16.69      4.08 o
   7  -3  11      183.40      185.43     13.12 o
   8  -3  11       30.93       32.73      3.95 o
   9  -3  11        4.00        1.53      3.44 o
  10  -3  11        6.00        8.28      4.46 o
 -11  -2  11       36.41       41.12      4.07 o
 -10  -2  11       56.59       61.95      4.01 o
  -9  -2  11       32.24       28.70      2.88 o
  -8  -2  11       46.85       51.82      3.35 o
  -7  -2  11      161.10      151.62      6.56 o
  -6  -2  11       72.07       61.85      3.19 o
  -5  -2  11      412.20      413.58     13.18 o
  -4  -2  11       99.09       99.97      3.42 o
  -3  -2  11       53.62       52.82      2.36 o
  -2  -2  11      281.08      276.12      7.95 o
  -1  -2  11       81.37       89.38      2.66 o
   0  -2  11      353.18      326.63     13.79 o
   1  -2  11     1540.21     1573.08     59.59 o
   2  -2  11      102.84      104.30      8.41 o
   7  -2  11       73.71       70.42      5.73 o
   8  -2  11       11.63       12.61      3.06 o
   9  -2  11      101.99       98.44      8.66 o
  10  -2  11        2.29        3.57      4.46 o
 -11  -1  11       52.64       46.33      4.03 o
 -10  -1  11       24.76       26.60      3.21 o
  -9  -1  11       39.93       43.28      2.98 o
  -8  -1  11       48.64       42.11      2.99 o
  -7  -1  11       99.49       96.41      5.06 o
  -5  -1  11      665.53      682.33     21.27 o
  -4  -1  11      883.92      864.26     27.45 o
  -3  -1  11      340.50      327.76     10.47 o
  -2  -1  11      294.86      312.48      8.82 o
  -1  -1  11     1811.91     1867.71     69.38 o
   0  -1  11      676.55      709.65     26.57 o
   1  -1  11      219.13      208.38      8.35 o
   2  -1  11      990.95     1007.49     37.80 o
   5  -1  11      170.11      165.36      8.69 o
   6  -1  11       25.61       26.66      2.02 o
   7  -1  11      250.83      239.81     16.30 o
   8  -1  11       20.73       23.18      3.82 o
   9  -1  11       31.63       29.42      4.84 o
  10  -1  11        9.25        9.68      4.97 o
 -12   0  11        2.33       -3.12      3.12 o
 -11   0  11        4.39        5.72      2.98 o
 -10   0  11       64.31       65.82      4.45 o
  -9   0  11        0.31        1.29      2.06 o
  -8   0  11       40.16       42.17      2.79 o
  -7   0  11      327.31      320.39     11.81 o
  -6   0  11      726.05      714.92     22.59 o
  -5   0  11      668.56      660.32     20.84 o
  -4   0  11     1469.37     1496.31     46.56 o
  -3   0  11      332.92      310.28      9.90 o
  -2   0  11     1208.91     1218.92     47.21 o
  -1   0  11       44.54       45.79      2.52 o
   0   0  11     1005.97     1058.03     35.69 o
   1   0  11      532.93      521.76     20.34 o
   2   0  11      137.93      152.13      7.75 o
   3   0  11      547.12      573.16     28.10 o
   4   0  11      168.88      163.42      8.33 o
   5   0  11       20.09       18.91      2.23 o
   6   0  11       51.97       54.00      5.48 o
   7   0  11      110.83      104.94      8.92 o
   8   0  11        7.15        5.09      3.69 o
   9   0  11       15.55       19.23      4.84 o
  10   0  11       33.46       36.04      6.24 o
 -11   1  11       48.99       50.94      4.05 o
 -10   1  11       20.98       24.19      3.16 o
  -9   1  11       25.00       24.44      2.70 o
  -8   1  11       66.67       53.05      2.99 o
  -7   1  11      135.83      129.64      5.09 o
  -6   1  11      106.53      103.44      3.99 o
  -5   1  11      653.28      664.54     21.21 o
  -4   1  11      900.55      889.50     27.42 o
  -2   1  11      280.32      301.80     12.33 o
  -1   1  11     1729.98     1728.90     69.35 o
   0   1  11      648.79      660.38     26.62 o
   1   1  11      221.54      204.25     10.54 o
   2   1  11      899.19      942.37     48.08 o
   3   1  11      531.53      547.34     27.02 o
   4   1  11      276.59      258.78     18.72 o
   5   1  11      220.92      207.84     13.25 o
   6   1  11       26.35       23.44      3.95 o
   7   1  11      217.82      203.25     16.94 o
   8   1  11       12.21       11.21      4.46 o
   9   1  11       31.44       29.93      5.73 o
  10   1  11       12.12       17.70      5.86 o
 -11   2  11       47.42       49.29      4.48 o
 -10   2  11       61.31       54.90      4.77 o
  -9   2  11       32.23       29.22      3.47 o
  -8   2  11       41.29       46.78      3.00 o
  -7   2  11      176.14      159.43      6.39 o
  -6   2  11       69.53       60.44      2.81 o
  -5   2  11      402.60      406.27     13.08 o
  -4   2  11       77.25       77.39      2.85 o
  -1   2  11       89.37       89.36      4.19 o
   0   2  11      411.45      384.37     17.70 o
   1   2  11     1507.01     1515.99     76.23 o
   2   2  11       92.78      108.93      6.07 o
   3   2  11      168.50      182.08      9.64 o
   4   2  11       70.40       67.11      6.88 o
   5   2  11      310.76      290.63     21.27 o
   6   2  11      441.54      443.20     31.71 o
   7   2  11       74.01       62.79      7.13 o
   8   2  11        8.85       10.19      4.97 o
   9   2  11       90.14       77.17      9.30 o
  10   2  11        2.18        4.08      6.24 o
 -11   3  11       15.11       15.88      3.24 o
 -10   3  11       63.48       65.94      5.73 o
  -9   3  11      113.37      101.44      7.07 o
  -8   3  11       45.12       45.72      4.01 o
  -7   3  11      187.93      179.86      8.08 o
  -6   3  11      559.41      574.70     20.17 o
  -5   3  11      501.58      482.09     14.41 o
  -4   3  11      157.05      150.50      6.98 o
  -3   3  11      319.02      325.61     14.43 o
  -2   3  11       55.87       56.19      4.41 o
  -1   3  11      607.84      596.48     28.01 o
   0   3  11      154.29      154.05      9.46 o
   1   3  11      125.09      127.39      7.88 o
   2   3  11      726.28      720.29     37.33 o
   3   3  11       28.04       36.61      2.97 o
   4   3  11      251.75      251.40     18.98 o
   5   3  11      277.83      271.27     20.25 o
   6   3  11       24.61       26.11      5.35 o
   7   3  11      185.03      178.43     15.28 o
   8   3  11       44.36       43.30      7.13 o
   9   3  11        2.13       -1.27      6.37 o
  10   3  11        6.24        7.90      7.13 o
 -10   4  11       27.97       33.13      2.97 o
  -9   4  11       40.77       34.94      3.78 o
  -8   4  11       41.61       46.00      4.13 o
  -7   4  11      129.61      135.84      8.23 o
  -6   4  11       94.84       97.22      4.27 o
  -5   4  11      271.33      240.83     15.54 o
  -4   4  11       77.67       78.59      6.39 o
  -3   4  11      193.07      189.41     11.66 o
  -2   4  11      505.39      507.13     25.35 o
  -1   4  11      132.74      119.86      7.52 o
   0   4  11      145.93      138.30      7.74 o
   1   4  11      212.76      199.74      9.46 o
   2   4  11       10.97        8.07      2.74 o
   4   4  11      809.15      778.27     55.79 o
   5   4  11      164.28      157.16     13.88 o
   6   4  11       19.56       18.21      5.73 o
   7   4  11       43.92       50.18      7.64 o
   8   4  11       19.79       11.21      7.26 o
   9   4  11       38.30       48.14      8.79 o
  -9   5  11       29.63       32.96      3.74 o
  -8   5  11       58.81       58.07      3.40 o
  -7   5  11       21.89       23.21      2.37 o
  -6   5  11       78.35       90.29      4.86 o
  -5   5  11        5.50        7.96      3.12 o
  -4   5  11      111.61      113.99      7.51 o
  -3   5  11      470.15      452.01     20.76 o
  -2   5  11        3.01        3.71      2.68 o
  -1   5  11       87.52       99.42      7.06 o
   0   5  11       34.96       36.67      4.02 o
   1   5  11      166.25      187.22      8.11 o
   2   5  11       92.09       88.13      5.01 o
   3   5  11       15.31       15.79      4.97 o
   4   5  11       70.63       70.04      8.53 o
   5   5  11       16.47       21.02      6.37 o
   6   5  11        1.34       -1.78      6.37 o
   7   5  11       24.06       20.00      7.90 o
   8   5  11       36.05       36.30      8.79 o
  -8   6  11       67.56       73.73      5.13 o
  -7   6  11       80.95       85.96      9.81 o
  -6   6  11       23.25       28.28      4.97 o
  -5   6  11       46.25       51.58      5.73 o
  -4   6  11       70.78       62.68      5.24 o
  -3   6  11       85.18       90.89      6.58 o
  -2   6  11      191.44      188.48     11.70 o
  -1   6  11       29.02       21.91      3.30 o
   0   6  11       83.04       85.45      6.98 o
   1   6  11      114.74      109.60      7.18 o
   2   6  11       11.36       14.36      3.42 o
   3   6  11       85.67       89.05      7.11 o
   4   6  11       15.66       17.45      6.88 o
   5   6  11        3.94        4.20      7.26 o
   6   6  11       34.22       50.95      9.30 o
   7   6  11        8.05       10.19      8.66 o
  -6   7  11        5.51        1.91      4.08 o
  -5   7  11       34.81       38.85      5.73 o
  -4   7  11       25.99       27.77      5.09 o
  -3   7  11       25.64       30.70      5.35 o
  -2   7  11       13.68       16.47      3.72 o
  -1   7  11      106.01      106.27      7.09 o
   0   7  11       79.21       66.18      5.53 o
   1   7  11       30.68       35.12      4.41 o
   2   7  11       18.80       21.83      4.12 o
   3   7  11       24.43       26.91      4.41 o
   4   7  11        2.79        1.27      6.50 o
   5   7  11        3.71        1.27      8.02 o
  -4   8  11        5.88        6.62      4.46 o
  -3   8  11       15.97       19.11      4.97 o
  -2   8  11        9.68        8.92      4.59 o
  -1   8  11       54.15       52.35      7.01 o
   0   8  11        8.75       10.19      4.84 o
   1   8  11        2.70        4.46      4.84 o
   2   8  11       14.33       13.97      4.90 o
   3   8  11       54.05       66.62      6.62 o
  -3  -8  12       28.76       31.01      3.91 o
  -2  -8  12       10.81        9.72      3.33 o
  -1  -8  12       16.76       15.87      3.34 o
   0  -8  12       20.64       24.31      3.32 o
   1  -8  12       12.48       12.09      3.11 o
  -6  -7  12      101.46      101.56      6.34 o
  -5  -7  12        9.13        4.73      3.51 o
  -4  -7  12       41.82       39.29      4.13 o
  -3  -7  12       25.43       19.97      3.29 o
  -2  -7  12       78.58       79.88      4.93 o
  -1  -7  12       50.40       46.71      3.69 o
   0  -7  12        0.72        0.55      2.62 o
   1  -7  12       23.51       25.96      3.13 o
   2  -7  12       58.14       56.87      3.89 o
   3  -7  12       27.69       32.81      2.96 o
   4  -7  12       59.00       61.77      3.69 o
   5  -7  12       13.87        6.50      4.84 o
  -8  -6  12       27.54       32.18      4.51 o
  -7  -6  12        7.99        6.53      3.43 o
  -6  -6  12       47.97       48.59      4.39 o
  -5  -6  12       21.45       17.74      3.30 o
  -4  -6  12       62.34       62.17      4.32 o
  -3  -6  12       19.51       21.77      2.75 o
  -2  -6  12      134.53      120.80      6.91 o
  -1  -6  12       19.49       19.76      2.71 o
   0  -6  12      132.68      141.14      6.79 o
   1  -6  12        0.57        1.12      2.16 o
   2  -6  12       83.30       91.85      4.92 o
   3  -6  12       14.88       18.96      2.11 o
   4  -6  12       18.81       17.45      3.69 o
   5  -6  12       16.60       18.72      3.95 o
   6  -6  12       18.00       21.40      4.33 o
   7  -6  12        2.02        4.20      3.95 o
  -9  -5  12       17.47       14.19      3.21 o
  -8  -5  12       32.03       30.28      3.81 o
  -7  -5  12       83.30       90.16      5.47 o
  -6  -5  12      106.11      110.34      6.34 o
  -5  -5  12       52.82       47.45      3.74 o
  -4  -5  12      135.55      136.02      7.03 o
  -3  -5  12       51.17       50.64      3.58 o
  -2  -5  12      167.03      168.91      6.73 o
  -1  -5  12      280.21      283.60     11.65 o
   0  -5  12      155.75      139.55      6.42 o
   1  -5  12       12.08       15.37      2.15 o
   2  -5  12      140.96      128.62      5.10 o
   3  -5  12        2.71        4.65      2.39 o
   4  -5  12      116.33      114.75      9.04 o
   5  -5  12        6.95        4.71      2.42 o
   6  -5  12        7.54        8.53      2.93 o
   7  -5  12        4.07        2.04      3.06 o
   8  -5  12        8.62       13.76      3.69 o
 -10  -4  12       50.52       51.84      3.95 o
  -9  -4  12       43.36       42.60      3.51 o
  -8  -4  12       84.66       93.81      4.87 o
  -7  -4  12       83.92       78.94      4.17 o
  -6  -4  12       34.52       39.31      3.34 o
  -5  -4  12       94.77       91.41      5.50 o
  -4  -4  12      164.11      154.37      7.96 o
  -3  -4  12       93.60      109.41      5.76 o
  -2  -4  12      321.59      311.12     10.90 o
  -1  -4  12      103.64      103.53      4.06 o
   0  -4  12      775.97      779.99     26.72 o
   1  -4  12      152.49      145.71      5.30 o
   2  -4  12       20.97       23.06      2.73 o
   3  -4  12       67.73       65.19      4.28 o
   4  -4  12       15.27       14.23      1.46 o
   5  -4  12       69.20       62.41      4.84 o
   6  -4  12      106.12      109.65      8.15 o
   7  -4  12       16.47       22.16      3.06 o
   8  -4  12       14.66       22.67      3.57 o
   9  -4  12        2.74        5.35      3.57 o
 -10  -3  12        2.14        2.42      2.76 o
  -9  -3  12       45.27       48.83      3.69 o
  -8  -3  12       24.87       21.17      2.65 o
  -7  -3  12      216.05      213.04      8.53 o
  -6  -3  12       25.65       30.19      2.38 o
  -5  -3  12        0.17        2.22      1.70 o
  -4  -3  12      604.37      618.66     23.16 o
  -3  -3  12      459.21      434.55     16.89 o
  -2  -3  12      378.26      401.01     11.79 o
  -1  -3  12      503.12      515.68     15.38 o
   0  -3  12      141.88      139.22      4.98 o
   1  -3  12      183.87      180.37      7.96 o
   2  -3  12      363.89      352.62     14.22 o
   3  -3  12      164.39      157.92     11.72 o
   7  -3  12      111.79      111.05      8.41 o
   8  -3  12       23.77       27.77      3.57 o
   9  -3  12        6.15        2.80      3.44 o
 -11  -2  12       74.45       81.23      9.88 o
 -10  -2  12       20.00       20.58      2.96 o
  -9  -2  12       76.07       80.72      4.39 o
  -8  -2  12      135.78      137.90      6.33 o
  -7  -2  12       23.51       21.58      2.38 o
  -6  -2  12      104.49      108.71      4.83 o
  -5  -2  12      617.55      588.89     20.63 o
  -4  -2  12      139.87      138.87      4.65 o
  -3  -2  12      498.91      490.18     15.30 o
  -2  -2  12      397.89      399.43     11.33 o
  -1  -2  12       37.47       36.31      2.68 o
   0  -2  12      129.51      139.16      5.88 o
   1  -2  12      124.76      137.68      6.15 o
   2  -2  12      165.88      167.21      6.89 o
   7  -2  12       11.02       13.37      2.42 o
   8  -2  12      118.93      113.85      9.30 o
   9  -2  12        1.26        0.00      3.57 o
  10  -2  12       12.19        5.35      4.59 o
 -11  -1  12        8.22        9.52      3.19 o
 -10  -1  12       22.23       19.50      3.18 o
  -9  -1  12      148.13      148.45      6.49 o
  -8  -1  12      154.13      145.99      6.41 o
  -7  -1  12      232.27      230.39      8.52 o
  -6  -1  12      159.85      156.55      6.73 o
  -5  -1  12      431.79      438.81     16.56 o
  -4  -1  12      722.90      680.33     29.13 o
  -3  -1  12      787.02      795.33     24.78 o
  -2  -1  12      321.33      320.30     12.53 o
  -1  -1  12      649.92      653.70     27.92 o
   0  -1  12       31.59       34.47      2.17 o
   1  -1  12      731.28      732.68     27.60 o
   2  -1  12      739.83      752.03     29.07 o
   3  -1  12       16.72       18.91      1.35 o
   4  -1  12      511.14      496.92     24.05 o
   5  -1  12       13.49       17.68      2.04 o
   6  -1  12      103.46       91.44      7.64 o
   7  -1  12      152.16      139.20     11.08 o
   8  -1  12        9.27       13.25      3.69 o
   9  -1  12        1.40       -2.93      3.82 o
  10  -1  12       12.32        6.37      4.84 o
 -11   0  12        5.63        2.86      3.65 o
 -10   0  12        9.45       13.91      2.94 o
  -9   0  12       43.43       43.82      3.14 o
  -8   0  12       90.53       95.64      4.86 o
  -7   0  12       12.62       10.33      1.94 o
  -6   0  12       51.96       51.35      2.83 o
  -5   0  12     1132.04     1133.44     35.47 o
  -4   0  12      250.62      251.80      8.22 o
  -3   0  12      540.27      515.80     14.52 o
  -2   0  12      768.91      805.98     31.45 o
  -1   0  12      129.94      113.67      5.02 o
   0   0  12      756.62      764.26     29.73 o
   1   0  12      979.68     1063.30     41.04 o
   2   0  12     1311.01     1306.74     63.76 o
   3   0  12      118.72      124.12      6.53 o
   4   0  12      181.44      190.73      9.68 o
   5   0  12      578.61      528.78     36.94 o
   6   0  12      241.49      221.47     16.18 o
   7   0  12       47.70       41.52      4.84 o
   8   0  12       70.26       67.62      6.75 o
   9   0  12       69.58       67.75      7.26 o
  10   0  12        6.59        4.08      5.09 o
 -11   1  12       12.04        7.59      3.38 o
 -10   1  12       18.82       20.23      3.51 o
  -9   1  12      127.86      129.89      6.26 o
  -8   1  12      149.20      149.54      6.34 o
  -7   1  12      203.47      208.48      8.44 o
  -6   1  12      183.11      176.76      5.92 o
  -5   1  12      473.23      483.31     14.77 o
  -4   1  12      499.52      516.94     23.60 o
  -3   1  12      780.18      784.11     30.83 o
  -2   1  12      402.01      421.15     14.45 o
  -1   1  12      775.88      782.75     27.99 o
   0   1  12       28.52       36.61      2.25 o
   1   1  12      697.25      680.65     37.25 o
   2   1  12      763.68      751.39     52.22 o
   3   1  12       22.43       23.69      3.18 o
   4   1  12      481.39      480.38     34.52 o
   5   1  12       29.00       26.24      3.69 o
   6   1  12      129.84      111.94      8.79 o
   7   1  12      168.86      150.15     11.85 o
   8   1  12        6.57        8.53      4.46 o
   9   1  12        2.56        8.92      4.97 o
  10   1  12        5.67        0.64      5.48 o
 -11   2  12       84.56       89.08      6.12 o
 -10   2  12       22.74       23.81      3.65 o
  -9   2  12       79.11       82.45      6.02 o
  -8   2  12      145.66      141.09      7.07 o
  -7   2  12       37.80       32.67      2.71 o
  -6   2  12       94.40       97.95      4.47 o
  -5   2  12      600.59      572.81     20.52 o
  -4   2  12      109.59      111.88      5.77 o
  -3   2  12      482.01      469.54     19.03 o
  -2   2  12      406.44      394.32     15.76 o
  -1   2  12       38.50       37.12      4.25 o
   0   2  12      131.22      131.19      7.47 o
   1   2  12      180.58      180.34     11.59 o
   2   2  12      171.99      170.85     11.65 o
   3   2  12      544.21      544.57     38.34 o
   4   2  12      520.40      486.75     34.52 o
   5   2  12       13.84       19.49      4.20 o
   6   2  12       95.27       96.91      9.43 o
   7   2  12        9.80        8.41      4.71 o
   8   2  12      117.20      117.17     11.34 o
   9   2  12        2.05        2.55      5.48 o
  10   2  12       15.69       11.85      6.50 o
 -10   3  12        1.43       -1.02      2.97 o
  -9   3  12       67.18       67.29      4.73 o
  -8   3  12       18.01       19.33      2.94 o
  -7   3  12      211.46      213.16      9.62 o
  -6   3  12       11.85       16.72      1.43 o
  -5   3  12        2.08        2.85      0.87 o
  -4   3  12      706.30      703.53     25.68 o
  -3   3  12      554.72      533.49     18.87 o
  -2   3  12      288.85      308.99     18.96 o
  -1   3  12      390.31      404.48     35.41 o
   0   3  12      113.72      114.62      7.52 o
   1   3  12      221.23      214.38     10.45 o
   2   3  12      391.97      374.68     18.42 o
   3   3  12      143.78      144.93     12.23 o
   4   3  12      501.71      470.32     33.62 o
   5   3  12       69.03       55.79      6.62 o
   6   3  12       79.23       75.77      8.02 o
   7   3  12      106.60      118.31     11.21 o
   8   3  12       24.03       28.66      6.75 o
   9   3  12        5.10       16.30      6.75 o
 -10   4  12       36.03       35.65      4.14 o
  -9   4  12       43.63       45.90      4.13 o
  -8   4  12       70.74       80.99      7.01 o
  -7   4  12       77.85       73.91      5.21 o
  -6   4  12       31.84       33.01      1.95 o
  -5   4  12      101.99       99.23      6.78 o
  -4   4  12      214.50      200.07      9.86 o
  -3   4  12      111.77      123.62      7.20 o
  -2   4  12      296.80      291.95     16.49 o
  -1   4  12      127.66      128.13      7.01 o
   0   4  12      787.49      789.24     39.04 o
   1   4  12       99.23       97.93     11.72 o
   2   4  12       36.15       43.75      3.63 o
   4   4  12       11.07       16.18      5.22 o
   5   4  12       51.44       50.06      7.51 o
   6   4  12      100.50      107.99     11.72 o
   7   4  12       18.00       30.06      7.01 o
   8   4  12       27.00       31.71      7.64 o
   9   4  12        2.79        8.15      7.64 o
  -9   5  12       27.48       25.84      3.23 o
  -8   5  12       22.25       22.56      2.60 o
  -7   5  12       64.28       70.87      4.98 o
  -6   5  12      104.20      102.77     10.44 o
  -5   5  12       45.60       46.24      4.48 o
  -4   5  12      136.62      139.81      8.64 o
  -3   5  12       51.03       47.82      4.48 o
  -2   5  12      171.78      168.97     11.53 o
  -1   5  12      262.64      265.64     14.81 o
   0   5  12      146.03      130.48      8.45 o
   1   5  12       24.10       33.19      3.02 o
   2   5  12      170.38      139.71     11.72 o
   3   5  12        3.84        4.71      5.22 o
   4   5  12      101.82      115.64     11.97 o
   5   5  12        8.71        4.46      6.11 o
   6   5  12        5.57        8.66      7.01 o
   7   5  12        0.83       -3.44      7.26 o
   8   5  12       10.36       12.48      8.41 o
  -8   6  12       35.33       45.34      5.86 o
  -7   6  12       12.82       10.32      4.59 o
  -6   6  12       53.17       52.86      6.37 o
  -5   6  12       21.76       26.75      3.46 o
  -4   6  12       59.72       53.49      3.92 o
  -3   6  12       23.11       27.04      2.93 o
  -2   6  12      156.30      148.77      7.14 o
  -1   6  12       17.95       20.82      2.82 o
   0   6  12      122.19      126.35      8.80 o
   1   6  12        0.70        0.19      3.08 o
   2   6  12       83.59       88.13      6.84 o
   3   6  12       16.87       14.65      6.24 o
   4   6  12       16.21        5.35      6.50 o
   5   6  12        8.45       -0.13      7.01 o
   6   6  12       22.07       29.93      8.66 o
   7   6  12        2.42        6.24      8.92 o
  -6   7  12       87.63       94.88     10.44 o
  -5   7  12        4.21        6.37      4.59 o
  -4   7  12       51.53       47.25      6.24 o
  -3   7  12       18.41       13.76      4.97 o
  -2   7  12       75.25       80.23      6.20 o
  -1   7  12       29.43       38.26      4.61 o
   0   7  12        1.06        1.67      3.58 o
   1   7  12       37.90       40.06      4.65 o
   2   7  12       65.20       66.27      8.21 o
   3   7  12       32.01       31.20      7.90 o
   4   7  12       64.56       56.17      9.30 o
   5   7  12       10.86        4.59      8.41 o
  -3   8  12       20.54       20.12      5.48 o
  -2   8  12       15.24       14.39      5.09 o
  -1   8  12       11.84       11.97      5.09 o
   0   8  12       14.34       15.16      5.35 o
   1   8  12        7.85        2.07      4.03 o
  -5  -7  13       72.83       91.43      7.02 o
  -4  -7  13       61.17       60.29      4.71 o
  -3  -7  13        2.67        5.29      3.03 o
  -2  -7  13       16.79       13.86      3.09 o
  -1  -7  13       40.99       40.05      3.64 o
   0  -7  13       57.27       53.86      3.95 o
   1  -7  13       32.08       31.77      3.20 o
   2  -7  13        7.03        4.35      2.42 o
   3  -7  13       17.65       19.92      4.33 o
   4  -7  13        6.13        3.06      4.59 o
  -7  -6  13       53.65       53.30      4.74 o
  -6  -6  13       12.56       13.48      3.45 o
  -5  -6  13       43.82       43.85      4.01 o
  -4  -6  13       24.00       24.16      3.85 o
  -3  -6  13       49.80       52.10      3.95 o
  -2  -6  13       65.15       63.45      4.06 o
  -1  -6  13       16.18       17.79      2.75 o
   0  -6  13       93.33       92.43      5.23 o
   1  -6  13       65.07       59.48      4.20 o
   2  -6  13        1.13        3.03      1.93 o
   3  -6  13       50.83       52.82      6.81 o
   4  -6  13       12.26        9.04      3.44 o
   5  -6  13       19.05       21.89      2.88 o
   6  -6  13       39.09       39.10      4.97 o
  -9  -5  13       18.93       21.66      4.10 o
  -8  -5  13       15.66       19.17      3.82 o
  -7  -5  13      105.16      107.26      6.40 o
  -6  -5  13       72.69       61.25      4.64 o
  -5  -5  13      157.24      148.70      7.91 o
  -4  -5  13       94.56       86.86      5.41 o
  -3  -5  13       74.56       63.62      4.11 o
  -2  -5  13      187.84      198.41      8.87 o
  -1  -5  13      102.53       96.82      5.14 o
   0  -5  13       98.38      104.59      5.89 o
   1  -5  13      220.46      209.25      7.89 o
   2  -5  13       52.51       45.65      4.20 o
   3  -5  13       65.30       71.53      5.10 o
   4  -5  13       76.07       64.82      5.86 o
   5  -5  13       13.46       17.19      2.93 o
   6  -5  13       81.50       83.54      7.01 o
   7  -5  13       32.70       38.08      4.33 o
  -9  -4  13       26.15       24.89      3.23 o
  -8  -4  13       76.36       70.33      5.15 o
  -7  -4  13       62.66       52.95      4.18 o
  -6  -4  13       44.99       46.81      3.61 o
  -5  -4  13      419.17      384.74     15.74 o
  -4  -4  13       59.60       61.26      3.76 o
  -3  -4  13       66.25       63.04      4.06 o
  -2  -4  13      108.28       96.50      5.15 o
  -1  -4  13       53.25       51.96      2.61 o
   0  -4  13      126.84      129.81      4.81 o
   1  -4  13       41.66       35.42      3.33 o
   2  -4  13      345.89      357.92     17.59 o
   3  -4  13       53.68       57.63      4.04 o
   4  -4  13       14.19        9.43      1.91 o
   5  -4  13      120.39      118.18      8.66 o
   6  -4  13      133.20      120.03      6.08 o
   7  -4  13       15.39       17.96      2.67 o
   8  -4  13       11.54       11.59      2.93 o
 -10  -3  13       53.69       63.62      4.21 o
  -9  -3  13       71.65       70.73      4.08 o
  -8  -3  13        5.30        9.66      2.57 o
  -7  -3  13      189.30      195.29      8.10 o
  -6  -3  13       65.80       56.71      3.67 o
  -5  -3  13      342.41      337.86     14.73 o
  -4  -3  13       28.35       34.30      2.60 o
  -3  -3  13      281.11      265.87      9.09 o
  -2  -3  13      556.27      540.77     19.41 o
  -1  -3  13      812.22      756.52     26.72 o
   0  -3  13      192.55      191.95      9.54 o
   1  -3  13      102.38      105.79      6.11 o
   2  -3  13      200.54      204.41      8.46 o
   3  -3  13       57.94       51.97      5.22 o
   7  -3  13       26.71       23.82      2.55 o
   8  -3  13        7.97        8.79      2.67 o
   9  -3  13       77.61       75.77      7.90 o
 -11  -2  13        7.48        3.98      3.35 o
 -10  -2  13        1.13        0.88      2.66 o
  -9  -2  13       25.69       26.26      2.98 o
  -8  -2  13       75.86       75.10      4.29 o
  -7  -2  13      186.00      182.42      7.37 o
  -6  -2  13       63.21       69.58      3.88 o
  -5  -2  13      106.63      100.84      5.47 o
  -4  -2  13      270.20      272.75      9.18 o
  -3  -2  13     1136.44     1145.06     34.89 o
  -2  -2  13      179.12      179.78      5.49 o
  -1  -2  13       81.29       80.74      6.37 o
   0  -2  13      229.51      217.98     10.76 o
   1  -2  13      248.99      255.78      9.95 o
   2  -2  13      282.66      288.05     11.15 o
   7  -2  13       19.83       21.40      2.80 o
   8  -2  13       33.34       36.81      4.33 o
   9  -2  13       17.72       20.25      4.20 o
 -11  -1  13       25.50       27.11      4.97 o
 -10  -1  13       20.20       19.42      2.86 o
  -9  -1  13      113.39      114.75      5.66 o
  -8  -1  13       91.03       94.85      5.06 o
  -7  -1  13      293.61      284.21     10.73 o
  -6  -1  13        4.15        2.99      1.72 o
  -5  -1  13      120.31      126.02      4.65 o
  -4  -1  13       65.24       53.53      2.48 o
  -3  -1  13      135.39      135.12      4.09 o
  -2  -1  13     1613.02     1666.19     60.28 o
  -1  -1  13      617.57      646.13     23.22 o
   0  -1  13      399.48      399.79     16.65 o
   1  -1  13      666.39      691.74     27.06 o
   2  -1  13       98.38       87.13      4.06 o
   3  -1  13      169.76      174.37      8.78 o
   4  -1  13      416.66      409.81     19.00 o
   5  -1  13       78.76       86.05      4.64 o
   6  -1  13       36.02       39.23      3.69 o
   7  -1  13       13.48       13.12      3.06 o
   8  -1  13       28.80       26.75      4.20 o
   9  -1  13       28.42       28.02      4.84 o
  10  -1  13        0.74       -1.40      4.59 o
 -11   0  13       73.25       65.20      9.29 o
 -10   0  13       14.90       15.34      4.90 o
  -9   0  13        3.21        2.75      3.19 o
  -8   0  13       25.06       25.63      2.54 o
  -7   0  13      107.56      117.41      5.38 o
  -6   0  13       38.86       37.19      2.43 o
  -5   0  13     1514.61     1494.54     46.64 o
  -4   0  13      137.02      130.91      5.12 o
  -3   0  13      910.30      905.93     35.40 o
  -2   0  13       18.21       19.17      1.92 o
  -1   0  13      125.33      129.58      5.78 o
   0   0  13      800.97      826.38     32.19 o
   1   0  13      202.64      225.76      9.23 o
   2   0  13      484.19      442.00     21.84 o
   3   0  13     2048.24     2096.11    102.03 o
   4   0  13      404.76      366.78     25.86 o
   5   0  13       41.64       41.65      4.20 o
   6   0  13      131.26      131.18     10.32 o
   7   0  13      105.57       94.62      8.66 o
   8   0  13       37.77       38.46      5.22 o
   9   0  13        6.05        1.53      4.46 o
  10   0  13       25.32       17.19      5.60 o
 -11   1  13       28.18       30.11      7.20 o
 -10   1  13       26.60       26.80      4.84 o
  -9   1  13      104.62      107.01      6.45 o
  -8   1  13      100.23      103.19      5.85 o
  -7   1  13      293.58      280.35     12.30 o
  -6   1  13       12.81       12.29      1.54 o
  -5   1  13      121.68      123.49      5.14 o
  -3   1  13      115.20      114.81      5.79 o
  -2   1  13     1426.54     1454.15     60.19 o
  -1   1  13      515.04      537.35     23.15 o
   0   1  13      439.90      445.03     16.76 o
   1   1  13      671.69      703.99     41.39 o
   2   1  13       97.12       86.09      7.51 o
   3   1  13      178.62      176.39     13.12 o
   4   1  13      326.58      332.01     27.38 o
   5   1  13       79.18       89.40      7.90 o
   6   1  13       28.85       32.61      4.84 o
   7   1  13       25.45       23.18      4.33 o
   8   1  13       33.33       33.62      5.35 o
   9   1  13       22.72       24.33      5.86 o
  10   1  13        1.69        0.00      5.86 o
 -11   2  13        1.99        0.02      3.33 o
 -10   2  13        4.07        0.21      3.19 o
  -9   2  13       33.15       32.75      3.73 o
  -8   2  13       88.31       87.13      5.13 o
  -7   2  13      180.55      173.91      8.36 o
  -6   2  13       83.14       84.46      3.77 o
  -5   2  13      147.19      148.73      4.59 o
  -4   2  13      290.33      294.67     11.50 o
  -3   2  13     1076.20     1071.72     43.32 o
  -2   2  13      195.75      187.85      7.78 o
  -1   2  13       46.52       46.86      2.99 o
   0   2  13      222.40      212.26     11.30 o
   1   2  13      222.06      227.89     12.65 o
   2   2  13      257.50      242.48     20.25 o
   3   2  13     1067.99     1029.54     71.57 o
   4   2  13       73.24       75.77      7.64 o
   5   2  13      297.23      290.88     21.53 o
   6   2  13       65.49       71.31      7.39 o
   7   2  13       26.31       24.33      5.35 o
   8   2  13       37.47       47.76      6.75 o
   9   2  13       19.68       15.79      6.24 o
 -10   3  13       52.51       63.95      5.18 o
  -9   3  13       57.59       52.89      4.80 o
  -8   3  13       12.68       15.36      2.84 o
  -7   3  13      206.84      201.17      9.12 o
  -6   3  13       46.88       47.30      2.44 o
  -5   3  13      359.49      359.06     14.14 o
  -4   3  13       20.70       26.03      2.32 o
  -3   3  13      233.17      214.47     10.13 o
  -2   3  13      624.03      613.01     28.37 o
  -1   3  13      863.30      843.07     39.13 o
   0   3  13      168.60      174.86     10.04 o
   1   3  13       91.54      103.00      6.48 o
   3   3  13       30.59       21.78      5.09 o
   4   3  13      252.91      254.45     19.23 o
   5   3  13       25.51       25.35      5.22 o
   6   3  13       77.86       71.19      8.02 o
   7   3  13       24.53       14.14      5.99 o
   8   3  13        8.73        1.78      5.99 o
   9   3  13       82.67       90.42     10.06 o
  -9   4  13       17.07       21.67      5.60 o
  -8   4  13       88.11       90.39      5.71 o
  -7   4  13       72.29       65.54      8.08 o
  -6   4  13       37.98       35.24      4.13 o
  -5   4  13      380.30      345.26     19.27 o
  -4   4  13       55.02       51.11      5.41 o
  -3   4  13      100.38       94.49      8.15 o
  -1   4  13       25.35       29.26      3.79 o
   0   4  13       94.89       96.99      7.46 o
   1   4  13       47.42       44.71      6.50 o
   2   4  13      366.56      376.08     26.62 o
   3   4  13       48.41       52.48      7.01 o
   4   4  13        9.10       13.25      5.48 o
   5   4  13      132.49      131.43     12.61 o
   6   4  13      111.27      104.43     11.21 o
   7   4  13       21.93       23.05      7.13 o
   8   4  13        4.51        0.51      7.26 o
  -9   5  13       10.19       11.20      2.46 o
  -8   5  13       24.08       24.32      2.64 o
  -7   5  13       85.42       91.69      9.55 o
  -6   5  13       83.70       82.78      7.77 o
  -5   5  13      160.50      163.37      9.76 o
  -4   5  13      100.50       99.09      7.01 o
  -3   5  13       72.99       70.11      7.89 o
  -2   5  13      180.59      195.04     11.30 o
  -1   5  13      100.30       96.29      7.01 o
   0   5  13      125.66      146.61      8.00 o
   1   5  13      240.15      229.31     12.15 o
   2   5  13       64.44       57.19      7.26 o
   3   5  13       74.46       75.13      8.41 o
   4   5  13       62.89       56.42      8.15 o
   5   5  13       16.27       23.18      7.26 o
   6   5  13       65.30       61.77      9.81 o
   7   5  13       43.38       40.12      8.92 o
  -7   6  13       38.10       35.79      6.24 o
  -6   6  13       14.72       17.76      3.46 o
  -5   6  13       32.60       40.21      4.27 o
  -4   6  13       12.84       14.11      2.90 o
  -3   6  13       48.17       49.82      3.92 o
  -2   6  13       54.09       50.16      3.95 o
  -1   6  13       25.75       27.71      3.06 o
   0   6  13       94.79       94.09      5.68 o
   1   6  13       57.19       52.85      5.11 o
   2   6  13        5.11        1.15      5.60 o
   3   6  13       65.91       66.60      8.79 o
   4   6  13       11.32       13.88      7.26 o
   5   6  13       23.69       26.49      8.02 o
   6   6  13       33.22       31.20      9.04 o
  -5   7  13       69.22       80.36      8.92 o
  -4   7  13       53.36       54.39      7.13 o
  -3   7  13        7.64       14.14      4.97 o
  -2   7  13       26.88       24.95      4.22 o
  -1   7  13       26.69       32.02      4.80 o
   0   7  13       53.38       54.78      5.48 o
   1   7  13       30.32       27.77      4.69 o
   2   7  13        3.16        5.09      7.13 o
   3   7  13       21.40       21.65      7.51 o
   4   7  13        2.04       -5.09      7.64 o
  -4  -7  14       30.44       29.44      3.97 o
  -3  -7  14        5.43        5.64      3.24 o
  -2  -7  14       22.06       23.63      3.44 o
  -1  -7  14       17.83       19.84      3.24 o
   0  -7  14       25.42       28.51      3.13 o
   1  -7  14       40.04       38.89      3.35 o
   2  -7  14       35.63       31.54      4.19 o
   3  -7  14       16.36       13.63      4.59 o
  -7  -6  14       24.14       30.65      4.80 o
  -6  -6  14       98.57       97.87      7.47 o
  -5  -6  14       71.97       82.58      6.22 o
  -4  -6  14      121.17      125.84      6.84 o
  -3  -6  14       67.65       61.70      4.32 o
  -2  -6  14       77.74       80.20      4.90 o
  -1  -6  14      142.40      151.67      7.93 o
   0  -6  14       68.91       54.73      3.86 o
   1  -6  14        5.04        7.43      2.74 o
   2  -6  14      199.08      206.07     18.02 o
   3  -6  14       15.56       11.66      5.67 o
   4  -6  14       55.39       57.95      6.11 o
   5  -6  14        6.85        5.43      2.47 o
  -8  -5  14       14.75        9.98      4.31 o
  -7  -5  14       30.51       30.82      4.74 o
  -6  -5  14       63.73       59.64      5.42 o
  -5  -5  14       30.05       31.85      4.16 o
  -4  -5  14       44.93       41.38      4.22 o
  -3  -5  14       23.54       24.98      3.00 o
  -2  -5  14       52.16       48.44      3.57 o
  -1  -5  14       12.14       11.52      2.30 o
   0  -5  14      221.82      222.86      9.26 o
   1  -5  14       52.14       50.26      2.44 o
   2  -5  14        6.14        7.60      2.89 o
   3  -5  14        1.96       -2.13      2.47 o
   4  -5  14       38.07       34.01      4.08 o
   5  -5  14       15.26       19.23      3.06 o
   6  -5  14       38.72       43.56      4.33 o
   7  -5  14       11.66       13.76      3.18 o
  -9  -4  14       68.87       67.66      6.44 o
  -8  -4  14       49.03       56.24      4.40 o
  -7  -4  14        0.50       -0.15      2.86 o
  -6  -4  14      129.34      141.92      7.33 o
  -5  -4  14       98.19       87.60      7.96 o
  -4  -4  14      128.84      139.95      7.99 o
  -3  -4  14      361.98      342.29     13.95 o
  -2  -4  14       46.92       45.48      3.05 o
  -1  -4  14      121.07       96.43      4.20 o
   0  -4  14      411.00      395.64     14.10 o
   1  -4  14      121.16      127.70      7.90 o
   2  -4  14      169.72      174.20      9.14 o
   3  -4  14       21.02       15.23      2.37 o
   4  -4  14      150.80      144.42     10.95 o
   7  -4  14       42.69       47.25      4.46 o
   8  -4  14       25.06       23.95      3.31 o
 -10  -3  14       59.96       58.00      4.48 o
  -9  -3  14       18.30       16.30      3.21 o
  -8  -3  14       75.66       83.35      4.56 o
  -7  -3  14       63.36       63.01      4.48 o
  -6  -3  14       83.51       77.32      4.74 o
  -5  -3  14      312.24      300.25     17.34 o
  -3  -3  14      212.39      223.56      8.75 o
  -2  -3  14      295.14      298.64     10.23 o
  -1  -3  14        1.61        2.23      2.45 o
   0  -3  14      148.25      147.61      8.24 o
   1  -3  14      244.69      243.55     12.47 o
   2  -3  14      171.26      178.03      9.26 o
   3  -3  14      103.56      104.79      5.40 o
   8  -3  14       11.28       14.01      2.93 o
 -10  -2  14       79.55       85.72      5.92 o
  -9  -2  14       19.82       21.69      3.29 o
  -8  -2  14       50.76       50.41      4.10 o
  -7  -2  14       20.33       21.15      2.60 o
  -6  -2  14      471.95      469.46     19.29 o
  -5  -2  14      145.56      124.48      8.21 o
  -4  -2  14      213.30      226.01      8.54 o
  -3  -2  14      132.18      124.41      5.30 o
  -2  -2  14       49.72       45.72      3.55 o
  -1  -2  14      779.70      762.81     36.72 o
   0  -2  14      749.63      747.86     35.15 o
   1  -2  14      247.99      251.15     12.38 o
   2  -2  14      473.34      458.03     17.82 o
   3  -2  14       77.84       75.95      3.87 o
   7  -2  14       72.38       63.67      5.86 o
   8  -2  14       29.13       28.15      3.82 o
   9  -2  14       43.37       40.12      5.09 o
 -11  -1  14       46.72       46.44      5.00 o
 -10  -1  14       35.03       35.40      3.99 o
  -9  -1  14       18.90       18.04      3.09 o
  -8  -1  14      102.47      101.70      6.00 o
  -7  -1  14       37.99       35.35      2.92 o
  -6  -1  14        4.31        3.46      2.10 o
  -5  -1  14      363.37      370.96     13.69 o
  -4  -1  14      140.70      141.26      5.34 o
  -3  -1  14      180.90      175.60      8.34 o
  -2  -1  14      102.72      100.91      6.75 o
   0  -1  14      177.44      187.98      8.42 o
   1  -1  14      106.39      103.29      6.03 o
   2  -1  14        9.09        8.42      1.38 o
   3  -1  14      293.87      304.23     14.68 o
   4  -1  14      229.37      225.30     11.98 o
   5  -1  14        8.72       10.83      2.29 o
   6  -1  14      123.23      105.32      7.77 o
   7  -1  14       17.92       13.76      3.18 o
   8  -1  14        2.04        5.86      3.44 o
   9  -1  14       18.40       24.07      4.71 o
 -11   0  14       50.28       42.84      4.82 o
 -10   0  14       28.08       23.45      3.87 o
  -9   0  14      105.60      105.20      6.22 o
  -8   0  14      231.17      228.88     10.53 o
  -7   0  14       38.93       42.23      3.29 o
  -6   0  14      124.93      127.97      6.41 o
  -5   0  14       26.65       24.32      1.78 o
  -4   0  14       71.59       68.28      2.72 o
  -3   0  14     3333.60     3413.65    131.78 o
  -2   0  14        2.22        7.82      1.86 o
  -1   0  14      516.89      506.17     20.01 o
   0   0  14      976.69      990.27     38.44 o
   1   0  14       30.59       25.98      2.69 o
   2   0  14     1595.58     1602.11    110.67 o
   3   0  14        5.21        5.48      2.55 o
   4   0  14      350.59      318.76     22.67 o
   5   0  14      304.15      325.13     23.18 o
   6   0  14       11.94        8.92      3.18 o
   7   0  14       11.00       13.76      3.82 o
   8   0  14       80.88       83.92      8.66 o
   9   0  14       28.90       27.00      5.35 o
 -11   1  14       47.27       49.80      4.95 o
 -10   1  14       58.02       54.25      4.62 o
  -9   1  14       16.44       19.61      3.00 o
  -8   1  14      101.57      102.24      6.02 o
  -7   1  14       27.15       21.22      2.56 o
  -6   1  14        2.62        2.90      1.35 o
  -5   1  14      387.42      384.71     11.91 o
  -4   1  14       87.04       95.64     11.08 o
  -3   1  14      229.79      212.48      8.36 o
  -2   1  14      121.68      121.10      5.45 o
  -1   1  14       58.64       52.53      3.11 o
   0   1  14      123.23      126.57      8.14 o
   2   1  14        7.37        4.84      2.93 o
   3   1  14      253.82      271.27     21.27 o
   4   1  14      280.89      285.15     17.83 o
   5   1  14       14.30       17.96      3.82 o
   6   1  14       91.38       81.50      9.04 o
   7   1  14       27.00       27.89      4.84 o
   8   1  14        0.51       -2.17      4.59 o
   9   1  14       25.29       24.71      5.73 o
 -10   2  14       70.46       74.65      5.89 o
  -9   2  14       21.21       22.31      3.42 o
  -8   2  14       75.06       69.56      5.72 o
  -7   2  14       24.51       27.10      2.64 o
  -6   2  14      462.52      454.32     14.36 o
  -5   2  14      156.64      147.30      6.52 o
  -4   2  14      149.91      158.20      8.29 o
  -3   2  14      188.59      169.40      7.58 o
  -2   2  14       40.05       34.71      2.63 o
  -1   2  14      819.95      797.96     30.54 o
   0   2  14      736.89      749.61     52.48 o
   1   2  14      254.02      247.70     18.47 o
   2   2  14      485.61      431.35     32.22 o
   3   2  14       55.14       51.58      6.75 o
   4   2  14      123.49      111.43     10.06 o
   5   2  14      221.17      230.51     17.70 o
   6   2  14        3.94        1.91      4.59 o
   7   2  14       69.05       77.68      7.90 o
   8   2  14       27.13       33.12      6.37 o
   9   2  14       43.42       38.46      7.39 o
 -10   3  14       38.69       34.58      4.46 o
  -9   3  14       13.24       13.71      3.15 o
  -8   3  14       62.08       65.51      5.44 o
  -7   3  14       71.50       67.61      4.55 o
  -6   3  14       80.56       68.46      9.93 o
  -5   3  14      361.61      353.79     13.64 o
  -4   3  14       91.07       89.78      4.78 o
  -3   3  14      256.91      259.02     10.05 o
  -2   3  14      239.00      257.00     15.00 o
  -1   3  14        4.34        1.07      2.33 o
   0   3  14      142.92      149.77     12.35 o
   1   3  14      279.01      261.97     18.60 o
   2   3  14      155.52      167.73     14.01 o
   4   3  14      102.23      106.34     10.57 o
   5   3  14      101.47       76.92      8.15 o
   6   3  14       93.12       88.51      9.17 o
   7   3  14       10.11       11.46      5.99 o
   8   3  14       13.95       11.21      6.50 o
  -9   4  14       79.83       81.29      8.34 o
  -8   4  14       33.66       34.78      3.46 o
  -7   4  14        1.07        3.03      3.48 o
  -6   4  14      110.72      121.42      8.86 o
  -5   4  14      121.21      117.90      7.50 o
  -4   4  14      105.29      108.52      8.14 o
  -3   4  14      349.52      328.71     17.65 o
  -2   4  14       42.52       39.75      5.60 o
   0   4  14      456.24      463.44     29.80 o
   1   4  14      136.55      149.64     11.97 o
   2   4  14      173.38      156.27     14.14 o
   3   4  14       20.66       15.41      5.48 o
   4   4  14      171.50      175.37     13.76 o
   5   4  14       28.01       31.08      6.75 o
   6   4  14       26.91       30.06      7.13 o
   7   4  14       35.45       30.31      7.77 o
   8   4  14       22.32       21.02      7.90 o
  -8   5  14        6.63        1.15      4.59 o
  -7   5  14       50.49       45.47      6.37 o
  -6   5  14       67.28       64.05      7.39 o
  -5   5  14       27.04       35.08      5.54 o
  -4   5  14       48.53       37.61      4.31 o
  -3   5  14       34.54       36.88      4.39 o
  -2   5  14       59.87       57.93      4.77 o
  -1   5  14       16.31       17.82      3.63 o
   0   5  14      185.73      192.94     12.11 o
   1   5  14       30.90       35.66      7.13 o
   2   5  14       10.97       12.99      6.11 o
   3   5  14       11.74       18.85      5.86 o
   4   5  14       38.97       36.68      7.64 o
   5   5  14       19.23       23.56      7.39 o
   6   5  14       39.47       39.61      8.79 o
   7   5  14       15.18       18.98      8.28 o
  -7   6  14       25.21       26.21      4.00 o
  -6   6  14       91.93      100.95      7.83 o
  -5   6  14       57.41       70.54      5.85 o
  -4   6  14       98.88      102.66      6.57 o
  -3   6  14       65.57       62.63      4.46 o
  -2   6  14       69.81       69.19      4.77 o
  -1   6  14      155.00      174.01      8.39 o
   0   6  14       75.13       66.13      4.37 o
   1   6  14        6.03       19.49      7.01 o
   2   6  14      181.39      183.52     17.45 o
   3   6  14       10.06        9.04      6.88 o
   4   6  14       70.11       74.62      9.81 o
   5   6  14        4.46       -3.82      7.77 o
  -4   7  14       34.92       36.81      6.24 o
  -3   7  14        3.81        2.80      4.97 o
  -2   7  14       14.11       13.45      4.40 o
  -1   7  14       14.04       21.93      4.48 o
   0   7  14       19.48       13.97      5.09 o
   1   7  14       31.86       40.01      5.45 o
   2   7  14       33.80       32.86      8.66 o
   3   7  14        8.62        1.40      7.77 o
  -3  -7  15       48.57       57.68      5.64 o
  -2  -7  15       71.98       70.92      4.90 o
  -1  -7  15       30.98       34.11      3.64 o
   0  -7  15        8.27        7.75      2.82 o
   1  -7  15       14.89       12.29      2.56 o
   2  -7  15        9.83        6.14      3.75 o
  -6  -6  15        7.15        3.82      4.90 o
  -5  -6  15       86.89       91.58      7.18 o
  -4  -6  15      131.50      133.94      7.58 o
  -3  -6  15       48.24       44.98      3.95 o
  -2  -6  15        3.30        2.52      2.62 o
  -1  -6  15       14.25       15.11      2.70 o
   0  -6  15       27.78       31.54      3.02 o
   1  -6  15      111.81      128.23      6.40 o
   2  -6  15        9.73        8.18      4.08 o
   3  -6  15       20.26       24.94      3.60 o
   4  -6  15       40.82       37.32      4.84 o
   5  -6  15        4.44        5.09      3.31 o
  -8  -5  15       58.33       59.32      6.55 o
  -7  -5  15       36.67       29.19      4.68 o
  -6  -5  15        1.83        4.69      3.60 o
  -5  -5  15       98.24       96.09      9.23 o
  -4  -5  15       12.85       10.94      2.86 o
  -3  -5  15      111.97      114.63      5.89 o
  -2  -5  15      126.91      124.12      6.47 o
  -1  -5  15       94.64       83.74      4.66 o
   0  -5  15      118.22      123.44      5.20 o
   1  -5  15      105.60       96.45      6.39 o
   2  -5  15       16.38       14.56      3.22 o
   3  -5  15       56.19       58.91      4.44 o
   4  -5  15        2.74        2.67      2.80 o
   5  -5  15        2.00        1.27      2.42 o
   6  -5  15       33.26       34.01      3.82 o
  -9  -4  15        7.50        5.87      4.34 o
  -8  -4  15        1.28        3.18      3.89 o
  -7  -4  15      171.21      176.34     10.69 o
  -6  -4  15      232.62      242.16     12.95 o
  -5  -4  15       59.79       55.50      4.93 o
  -4  -4  15       88.25       97.36      5.48 o
  -3  -4  15      229.77      212.51      9.60 o
  -2  -4  15       58.03       63.22      4.00 o
  -1  -4  15      177.68      171.29      6.48 o
   0  -4  15        1.54        5.36      2.92 o
   1  -4  15       22.84       32.09      3.43 o
   2  -4  15       83.60       73.97      5.10 o
   3  -4  15       49.96       52.88      5.73 o
   4  -4  15       50.84       46.74      4.71 o
  -9  -3  15       30.31       30.92      3.88 o
  -8  -3  15       81.40       93.67      6.51 o
  -7  -3  15       32.97       26.59      4.03 o
  -6  -3  15       27.76       33.06      4.04 o
  -5  -3  15       79.19       83.58      5.87 o
  -4  -3  15       82.26       75.77      5.15 o
  -3  -3  15      245.80      249.79      9.32 o
  -2  -3  15        7.17       12.44      1.24 o
  -1  -3  15      163.01      145.26      8.46 o
   0  -3  15      235.77      225.42     11.61 o
   1  -3  15      167.10      161.01      8.96 o
   2  -3  15       48.34       47.77      3.98 o
   3  -3  15      127.23      124.93      9.55 o
   8  -3  15       21.55       21.65      3.18 o
 -10  -2  15       42.41       43.12      4.20 o
  -9  -2  15       30.48       29.09      3.71 o
  -8  -2  15       19.76       21.12      3.16 o
  -7  -2  15       17.49       20.28      3.49 o
  -6  -2  15      178.26      168.62     11.10 o
  -5  -2  15       82.70       79.32      5.95 o
  -4  -2  15      539.22      515.01     18.56 o
  -3  -2  15      224.69      219.72      8.14 o
  -2  -2  15      100.68      105.76      6.56 o
  -1  -2  15      418.52      438.97     20.44 o
   0  -2  15       27.47       29.21      3.21 o
   1  -2  15      307.35      311.88     14.58 o
   2  -2  15      309.66      325.31     15.80 o
   3  -2  15       53.81       54.13      4.59 o
   4  -2  15       98.29       97.93      5.29 o
   6  -2  15       30.87       30.19      3.18 o
   7  -2  15       67.87       58.72      5.73 o
   8  -2  15        5.58        2.55      2.93 o
 -10  -1  15       81.39       79.27      4.97 o
  -9  -1  15        8.98        9.63      3.04 o
  -8  -1  15       63.48       71.27      5.84 o
  -7  -1  15       38.19       38.92      3.37 o
  -6  -1  15      138.44      145.16      7.28 o
  -5  -1  15      122.45      124.98      6.20 o
  -4  -1  15      200.11      191.99      6.87 o
  -3  -1  15      321.42      304.07     13.93 o
  -2  -1  15      111.60      111.90      6.70 o
  -1  -1  15       30.02       31.06      3.15 o
   0  -1  15      244.05      245.56     12.65 o
   1  -1  15      781.02      787.87     36.20 o
   2  -1  15       27.01       24.45      3.18 o
   3  -1  15      459.42      439.89     29.93 o
   4  -1  15       23.40       25.73      3.06 o
   5  -1  15       65.01       64.56      5.86 o
   6  -1  15       56.83       52.48      5.99 o
   7  -1  15       35.72       35.15      4.20 o
   8  -1  15       26.67       27.00      4.33 o
   9  -1  15       54.56       55.91      6.50 o
 -10   0  15       21.03       18.62      3.77 o
  -9   0  15       50.31       48.88      3.93 o
  -8   0  15        1.84        0.36      2.44 o
  -7   0  15       57.42       55.04      3.75 o
  -6   0  15      327.87      330.47     14.11 o
  -5   0  15        4.56        5.84      1.15 o
  -4   0  15        8.21        9.82      2.21 o
  -3   0  15       72.17       71.89      6.81 o
  -2   0  15      195.92      204.65     10.59 o
  -1   0  15     1595.63     1623.61     75.13 o
   0   0  15      113.20      105.43      6.44 o
   1   0  15      313.64      308.69     15.24 o
   2   0  15       69.49       66.35      6.37 o
   3   0  15       24.62       22.54      3.44 o
   4   0  15       76.21       81.12      7.26 o
   5   0  15       83.55       76.66      7.13 o
   6   0  15      224.25      228.34     16.94 o
   7   0  15       42.10       43.69      5.35 o
   8   0  15       47.23       40.88      5.48 o
   9   0  15        5.79        3.69      4.71 o
 -10   1  15       66.96       60.43      5.47 o
  -9   1  15        9.88       12.73      2.87 o
  -8   1  15       87.66       93.14      5.32 o
  -7   1  15       44.98       43.95      3.79 o
  -6   1  15      144.32      149.13      5.94 o
  -5   1  15      142.23      144.09      6.56 o
  -4   1  15      171.68      169.04      8.19 o
  -3   1  15      253.40      257.15     11.34 o
  -2   1  15      112.99      107.21      6.64 o
  -1   1  15       30.55       30.53      3.06 o
   0   1  15      259.43      257.49     12.62 o
   1   1  15      786.40      747.06     53.75 o
   2   1  15       23.42       24.20      3.95 o
   3   1  15      431.18      414.92     30.44 o
   4   1  15       23.46       23.56      4.20 o
   5   1  15       70.64       68.38      7.39 o
   6   1  15       80.14       86.98      7.77 o
   7   1  15       35.53       32.99      5.48 o
   8   1  15       31.47       35.28      5.99 o
   9   1  15       60.27       68.38      7.90 o
 -10   2  15       42.74       44.20      4.48 o
  -9   2  15       45.04       45.65      5.80 o
  -8   2  15       11.66       12.24      2.54 o
  -7   2  15       10.24       12.88      2.21 o
  -6   2  15      218.86      216.63      8.82 o
  -5   2  15       89.38       95.47      4.98 o
  -4   2  15      595.53      563.64     21.32 o
  -3   2  15      234.72      230.17      9.50 o
  -2   2  15       97.07       97.46      6.24 o
  -1   2  15      391.96      406.67     20.36 o
   0   2  15       46.28       46.87      5.22 o
   1   2  15      303.01      265.03     21.53 o
   3   2  15       45.61       45.09      5.86 o
   4   2  15       94.84      101.75      9.55 o
   5   2  15       94.70      101.50      9.93 o
   6   2  15       31.71       30.19      5.60 o
   7   2  15       80.98       82.90      8.02 o
   8   2  15        3.48        6.24      5.86 o
  -9   3  15       26.80       26.66      3.51 o
  -8   3  15       61.24       70.49      4.68 o
  -7   3  15       38.97       37.26      4.34 o
  -6   3  15       43.64       49.24      5.09 o
  -5   3  15       72.57       77.84      4.82 o
  -4   3  15       68.86       62.55      4.03 o
  -3   3  15      263.91      269.94     10.72 o
  -2   3  15        2.84       -2.50      2.50 o
  -1   3  15      148.43      156.27     12.86 o
   0   3  15      225.35      226.69     17.45 o
   1   3  15      190.81      175.12     13.50 o
   2   3  15       61.11       58.46      6.37 o
   3   3  15      143.51      147.86     11.59 o
   4   3  15        4.21        3.95      4.97 o
   5   3  15       51.06       45.22      6.88 o
   6   3  15       19.90       21.78      6.24 o
   7   3  15       25.07       23.82      6.75 o
   8   3  15       13.87       16.05      7.01 o
  -9   4  15        1.25       -0.93      2.34 o
  -8   4  15        3.89       -1.78      4.84 o
  -7   4  15      155.91      155.64     10.62 o
  -6   4  15      200.46      208.25     13.82 o
  -5   4  15       57.84       63.68      6.68 o
  -4   4  15       85.93       88.22      6.89 o
  -3   4  15      250.22      228.29     12.47 o
  -2   4  15       88.12       80.99      8.15 o
  -1   4  15      171.74      164.67     14.01 o
   0   4  15        5.79        8.15      5.35 o
   1   4  15       17.59       30.19      5.86 o
   2   4  15       89.94       72.84      8.28 o
   3   4  15       57.96       60.50      7.51 o
   4   4  15       83.71       81.76      8.02 o
   5   4  15       62.59       60.88      8.41 o
   6   4  15       80.30       84.18     10.06 o
   7   4  15       58.74       62.41      9.30 o
  -8   5  15       75.11       75.26      8.15 o
  -7   5  15       32.41       29.04      6.11 o
  -6   5  15        5.40        4.84      4.84 o
  -5   5  15       94.14       96.36      7.71 o
  -4   5  15        8.42       10.66      3.70 o
  -3   5  15       79.44       84.31      6.87 o
  -2   5  15      113.06      116.50      8.35 o
  -1   5  15       76.83       70.49      5.93 o
   0   5  15      141.00      161.49     12.86 o
   1   5  15      103.07       88.25      9.81 o
   2   5  15       11.60       21.40      6.62 o
   3   5  15       46.41       44.71      8.15 o
   4   5  15        0.93       -3.18      6.50 o
   5   5  15        6.80        8.41      7.01 o
   6   5  15       25.75       32.73      8.66 o
  -6   6  15       15.58       16.34      3.87 o
  -5   6  15       90.13      102.15      7.36 o
  -4   6  15      140.92      149.92      9.57 o
  -3   6  15       55.78       49.12      4.15 o
  -2   6  15       11.13       11.73      3.10 o
  -1   6  15       10.46       10.27      3.15 o
   0   6  15       30.81       29.17      7.51 o
   1   6  15      112.58      130.03     14.14 o
   2   6  15       17.63       11.21      7.39 o
   3   6  15       20.14       20.76      8.15 o
   4   6  15       34.01       36.43      8.79 o
   5   6  15        8.47        4.33      8.15 o
  -3   7  15       36.57       41.27      7.01 o
  -2   7  15       70.34       72.68      6.47 o
  -1   7  15       28.47       33.60      5.08 o
   0   7  15       12.17       11.79      4.45 o
   1   7  15        7.77        8.66      8.28 o
   2   7  15        7.37        0.64      8.41 o
  -5  -6  16        0.10        1.43      3.26 o
  -4  -6  16       20.18       16.84      3.44 o
  -3  -6  16       12.09       13.01      3.11 o
  -2  -6  16       31.17       36.61      3.45 o
  -1  -6  16       30.87       33.95      3.29 o
   0  -6  16       28.89       25.68      2.51 o
   1  -6  16       29.63       32.32      4.50 o
   2  -6  16       54.23       55.12      5.23 o
   3  -6  16        6.28        8.79      3.95 o
   4  -6  16       23.66       18.72      4.08 o
  -7  -5  16        0.72       -2.65      3.79 o
  -6  -5  16       33.85       34.77      4.73 o
  -5  -5  16       18.15       17.92      3.86 o
  -4  -5  16       55.79       65.39      4.55 o
  -3  -5  16      209.91      217.04      9.97 o
  -2  -5  16       88.10       77.63      4.83 o
  -1  -5  16      104.56      109.27      5.64 o
   0  -5  16       53.81       54.08      8.22 o
   1  -5  16       22.25       20.26      3.68 o
   2  -5  16      162.90      178.52     12.28 o
   3  -5  16       56.34       50.69      5.48 o
   4  -5  16       14.22       16.43      3.31 o
   5  -5  16        9.75       11.34      2.67 o
  -8  -4  16       25.18       23.74      4.57 o
  -7  -4  16       25.74       27.13      6.11 o
  -6  -4  16       49.99       45.74      5.41 o
  -5  -4  16      126.02      127.33      8.83 o
  -4  -4  16      229.18      230.50     10.18 o
  -3  -4  16       40.02       40.82      5.09 o
  -2  -4  16       70.88       76.34      3.46 o
  -1  -4  16      197.29      182.13     10.18 o
   0  -4  16       47.73       44.27      4.22 o
   1  -4  16      119.53      105.63      7.07 o
   2  -4  16       86.54       78.02      5.60 o
   3  -4  16       21.03       20.76      3.31 o
   4  -4  16       50.72       50.82      4.84 o
   5  -4  16        2.74        3.95      1.66 o
  -9  -3  16       47.21       53.20      5.88 o
  -8  -3  16       64.98       63.54      5.66 o
  -7  -3  16       88.79       87.06      6.21 o
  -6  -3  16      100.33      100.89      6.54 o
  -5  -3  16       75.38       70.35      5.51 o
  -4  -3  16       96.12       96.18      5.10 o
  -3  -3  16      127.89      129.09      5.41 o
  -2  -3  16       81.75       80.46      5.80 o
  -1  -3  16      281.28      248.97     13.77 o
   0  -3  16       35.95       41.19      4.03 o
   1  -3  16        3.87        4.54      2.47 o
   2  -3  16       56.36       57.30      4.44 o
   3  -3  16       64.71       61.77      5.86 o
   4  -3  16       20.05       24.07      2.42 o
  -9  -2  16       70.79       70.95      4.84 o
  -8  -2  16       25.14       27.90      4.10 o
  -7  -2  16      213.99      223.62     12.62 o
  -6  -2  16       29.64       28.19      3.35 o
  -5  -2  16       26.98       29.48      8.09 o
  -4  -2  16       39.06       37.73      2.48 o
  -3  -2  16       61.35       63.68      5.09 o
  -2  -2  16      235.93      258.93     12.63 o
  -1  -2  16      255.84      251.27     12.01 o
   0  -2  16       37.14       38.54      3.46 o
   1  -2  16      392.12      406.25     19.07 o
   2  -2  16       80.69       79.72      5.37 o
   3  -2  16       63.60       71.19      6.24 o
   4  -2  16      203.55      210.51     13.76 o
   5  -2  16       47.73       49.93      4.46 o
   6  -2  16      119.62      113.09      8.41 o
   7  -2  16       16.35       14.90      2.80 o
   8  -2  16        4.95        2.67      2.93 o
 -10  -1  16       19.62       15.79      3.37 o
  -9  -1  16      113.15      106.40      6.42 o
  -8  -1  16       16.02       16.80      3.02 o
  -7  -1  16        4.35        4.04      2.91 o
  -6  -1  16       33.36       41.56      3.89 o
  -5  -1  16      276.01      261.10     10.16 o
  -4  -1  16       56.01       61.95      4.67 o
  -3  -1  16      983.84      931.77     45.98 o
  -2  -1  16      186.85      186.38      9.53 o
  -1  -1  16      348.39      360.08     16.45 o
   0  -1  16      341.78      342.27     18.57 o
   1  -1  16       36.16       34.01      3.15 o
   2  -1  16      128.63      127.99      9.93 o
   3  -1  16      146.02      142.51     10.83 o
   4  -1  16       76.10       72.46      6.50 o
   5  -1  16      237.62      247.58     17.19 o
   6  -1  16       11.60       16.81      3.31 o
   7  -1  16       14.07       13.25      3.44 o
   8  -1  16       74.72       79.59      8.02 o
 -10   0  16       39.44       46.03      4.75 o
  -9   0  16       26.87       30.09      3.49 o
  -8   0  16      121.95      110.01      6.46 o
  -7   0  16      336.81      342.80     14.80 o
  -6   0  16        0.77        2.12      1.35 o
  -5   0  16      238.54      223.60     11.86 o
  -4   0  16       79.95       72.20      5.15 o
  -3   0  16        2.38        3.01      2.87 o
  -2   0  16      202.40      203.74     10.70 o
  -1   0  16      484.59      514.01     24.48 o
   0   0  16        9.03        7.62      3.95 o
   1   0  16       70.56       78.89      5.27 o
   2   0  16       88.30       89.02      8.02 o
   3   0  16       20.89       20.51      3.57 o
   4   0  16       51.28       55.91      5.60 o
   5   0  16        0.89       -2.04      3.18 o
   6   0  16       17.46       18.47      3.95 o
   7   0  16       24.00       26.24      4.71 o
   8   0  16        2.06        2.55      4.46 o
 -10   1  16       20.55       13.32      3.58 o
  -9   1  16      107.76      114.62      6.58 o
  -8   1  16       20.79       18.51      2.77 o
  -7   1  16        6.88        7.07      2.11 o
  -6   1  16       42.65       44.92      3.49 o
  -5   1  16      321.20      314.05     11.96 o
  -4   1  16       42.17       41.09      4.25 o
  -3   1  16     1067.22     1029.52     46.01 o
  -2   1  16      154.08      161.82      9.42 o
  -1   1  16      310.92      307.75     16.29 o
   0   1  16      413.85      418.48     18.59 o
   1   1  16       26.39       25.86      4.59 o
   2   1  16      135.73      124.17     10.44 o
   3   1  16      148.94      144.42     11.72 o
   4   1  16       74.10       75.26      7.90 o
   5   1  16      224.51      226.43     17.96 o
   6   1  16       17.57       27.77      4.84 o
   7   1  16       17.78       12.86      4.84 o
   8   1  16       68.72       76.79      8.28 o
  -9   2  16       55.86       57.02      4.96 o
  -8   2  16       19.90       23.34      2.72 o
  -7   2  16      203.64      217.53      9.91 o
  -6   2  16       18.34       23.59      2.97 o
  -5   2  16       45.31       48.57      3.35 o
  -4   2  16       61.40       63.94      3.48 o
  -3   2  16       72.65       68.97      5.03 o
  -2   2  16      206.22      229.62     12.40 o
  -1   2  16      216.60      192.94     17.58 o
   0   2  16       25.97       21.40      5.09 o
   1   2  16      367.63      366.14     28.40 o
   2   2  16       95.16       89.53      8.66 o
   3   2  16       72.34       79.34      8.28 o
   4   2  16      152.22      154.48     15.16 o
   5   2  16       45.83       47.25      6.62 o
   6   2  16      107.43      107.10     11.08 o
   7   2  16       20.55       22.03      5.86 o
   8   2  16        4.27        5.09      5.99 o
  -9   3  16       63.31       65.14      5.08 o
  -8   3  16       65.79       61.56      9.74 o
  -7   3  16       83.63       73.08      7.39 o
  -6   3  16       60.14       69.00      6.12 o
  -5   3  16       62.60       67.58      5.69 o
  -4   3  16       84.54       79.57      4.91 o
  -3   3  16      139.99      136.75      7.77 o
  -2   3  16       74.12       67.24      8.15 o
  -1   3  16      335.11      326.66     21.02 o
   0   3  16       69.03       74.12      7.01 o
   1   3  16        1.00        1.02      4.71 o
   2   3  16       65.59       56.42      7.01 o
   3   3  16       98.49       90.04      9.04 o
   4   3  16       14.69       15.41      5.48 o
   5   3  16       17.62       30.19      6.37 o
   6   3  16       15.78       16.05      6.37 o
   7   3  16        1.84        8.28      6.37 o
  -8   4  16       16.68        6.62      5.48 o
  -7   4  16       36.02       39.35     10.76 o
  -6   4  16       51.59       49.32      5.54 o
  -5   4  16      146.06      148.57      9.40 o
  -4   4  16      212.86      219.63     13.01 o
  -3   4  16       45.97       46.97      5.67 o
  -2   4  16       40.46       51.07      8.41 o
  -1   4  16      180.80      180.47     15.54 o
   0   4  16       40.11       35.03      6.75 o
   1   4  16      125.90      124.30     11.85 o
   2   4  16       99.64       93.60      9.17 o
   3   4  16       32.22       33.37      6.62 o
   4   4  16       43.46       50.44      7.77 o
   5   4  16        4.42        7.39      6.50 o
   6   4  16       27.55       39.36      8.15 o
   7   4  16       24.88       17.32      7.90 o
  -7   5  16        4.66       -0.76      5.22 o
  -6   5  16       36.51       41.41      5.17 o
  -5   5  16       18.12       22.75      4.28 o
  -4   5  16       48.18       64.24      5.82 o
  -3   5  16      206.86      223.98     12.96 o
  -2   5  16      111.10       94.23      6.93 o
  -1   5  16       99.99      113.73     12.35 o
   0   5  16       54.82       57.82      8.41 o
   1   5  16       14.75       15.79      7.01 o
   2   5  16      152.58      175.24     16.05 o
   3   5  16       52.03       54.00      8.53 o
   4   5  16       12.32       17.32      7.39 o
   5   5  16        7.43       10.32      7.64 o
  -5   6  16        3.62        5.35      5.22 o
  -4   6  16       35.77       31.00      4.83 o
  -3   6  16       15.47       14.64      4.33 o
  -2   6  16       23.98       25.74      4.65 o
  -1   6  16       20.05        7.51      7.39 o
   0   6  16       17.98       17.96      7.77 o
   1   6  16       26.66       30.31      8.66 o
   2   6  16       65.39       73.22      9.17 o
   3   6  16       10.95       22.54      8.28 o
   4   6  16       30.22       33.24      8.66 o
  -4  -6  17       43.78       42.64      4.06 o
  -3  -6  17        3.95        3.08      2.92 o
  -2  -6  17       69.11       70.99      4.86 o
  -1  -6  17        6.26        4.85      2.19 o
   0  -6  17       16.37        9.09      4.21 o
   1  -6  17       18.44       20.77      5.54 o
   2  -6  17       21.84       16.76      5.86 o
  -6  -5  17       15.65       20.97      4.10 o
  -5  -5  17       13.27       13.09      3.21 o
  -4  -5  17       90.56       97.66      5.64 o
  -3  -5  17       32.30       29.56      3.27 o
  -2  -5  17       14.57       18.77      2.49 o
  -1  -5  17       34.35       39.28      4.61 o
   0  -5  17       84.61       77.53      6.02 o
   1  -5  17       61.20       68.92      5.40 o
   2  -5  17       16.99       18.96      5.35 o
   3  -5  17       38.89       36.43      4.71 o
   4  -5  17       48.15       54.13      5.35 o
  -7  -4  17       45.21       41.57      5.04 o
  -6  -4  17        2.46        3.87      3.34 o
  -5  -4  17       47.52       45.91      4.70 o
  -4  -4  17      106.04       95.81      5.46 o
  -3  -4  17      105.81      110.11      6.03 o
  -2  -4  17      460.45      463.73     22.37 o
  -1  -4  17      125.60      121.42      7.83 o
   0  -4  17       40.27       48.89      4.55 o
   1  -4  17       84.01       81.17      6.24 o
   2  -4  17        1.99        5.07      2.82 o
   3  -4  17       31.97       31.33      4.08 o
   4  -4  17        8.63        9.68      2.55 o
   5  -4  17        6.87        8.28      2.04 o
  -8  -3  17       21.45       23.28      4.24 o
  -7  -3  17        2.98        5.39      3.42 o
  -6  -3  17      125.31      125.18      8.71 o
  -5  -3  17      164.43      158.62      8.00 o
  -4  -3  17      139.62      143.09      6.77 o
  -3  -3  17       91.20       88.67     10.19 o
  -2  -3  17       72.77       61.88      8.15 o
  -1  -3  17        6.30        5.33      3.21 o
   0  -3  17      174.63      187.41      9.85 o
   1  -3  17       28.22       40.23      6.18 o
   2  -3  17      106.33      110.28      6.76 o
   3  -3  17       20.56       17.70      2.93 o
   4  -3  17       39.80       42.92      4.46 o
  -9  -2  17       22.14       26.19      6.62 o
  -8  -2  17       91.53       89.99      7.32 o
  -7  -2  17      130.15      135.22      8.05 o
  -6  -2  17       10.12       14.98      3.13 o
  -5  -2  17       83.01       95.38      5.11 o
  -4  -2  17      202.15      199.99     10.89 o
  -3  -2  17       11.35       20.41      5.35 o
  -2  -2  17      136.57      144.48      8.51 o
  -1  -2  17        8.10        5.43      4.46 o
   0  -2  17      231.66      253.90     12.60 o
   1  -2  17       59.43       64.94      5.02 o
   2  -2  17       56.26       65.15      4.98 o
   3  -2  17      153.10      164.16     11.59 o
   4  -2  17       99.74      105.07      7.39 o
   5  -2  17        4.22        2.80      2.29 o
   6  -2  17       52.74       56.55      5.09 o
   7  -2  17        9.51       12.99      2.93 o
  -9  -1  17       29.96       31.62      3.99 o
  -8  -1  17       64.64       67.04      5.37 o
  -7  -1  17       15.12       11.92      3.14 o
  -6  -1  17       84.63       80.39      8.79 o
  -5  -1  17       31.24       30.51      2.19 o
  -4  -1  17      174.51      176.82     10.53 o
  -3  -1  17      182.95      176.37     11.23 o
  -2  -1  17       70.39       57.07      4.68 o
  -1  -1  17      387.73      395.21     20.76 o
   0  -1  17      119.17      125.02      7.34 o
   1  -1  17       33.37       32.96      3.40 o
   2  -1  17      244.53      240.19     18.98 o
   3  -1  17       73.10       69.02      6.50 o
   4  -1  17       76.64       69.66      6.24 o
   5  -1  17      146.95      147.48     11.97 o
   6  -1  17       17.19       14.77      3.44 o
   7  -1  17       24.51       30.06      4.08 o
   8  -1  17        2.37        1.66      3.95 o
  -9   0  17        1.71        2.84      2.90 o
  -8   0  17       82.74       84.36      5.24 o
  -7   0  17        3.63        2.43      2.43 o
  -6   0  17        0.05       -0.09      1.49 o
  -5   0  17       46.68       55.43      4.80 o
  -4   0  17        1.91        0.29      5.29 o
  -3   0  17       29.21       33.34      3.91 o
  -2   0  17      417.82      413.67     20.20 o
  -1   0  17       14.58       21.40      3.29 o
   0   0  17       24.26       30.48      4.20 o
   1   0  17      358.27      347.17     25.09 o
   2   0  17        2.79       -0.89      3.44 o
   3   0  17       84.04       77.17      7.39 o
   4   0  17      182.03      170.91     13.25 o
   5   0  17        0.24        1.15      3.57 o
   6   0  17        8.83        4.33      3.82 o
   7   0  17       17.01       18.85      4.59 o
   8   0  17        1.00       -0.64      4.46 o
  -9   1  17       49.37       50.58      3.85 o
  -8   1  17       63.13       56.50      4.70 o
  -7   1  17        8.81        6.81      1.19 o
  -6   1  17       88.16       82.06      6.30 o
  -5   1  17       34.65       35.13      4.04 o
  -4   1  17      204.53      203.85     10.55 o
  -3   1  17      257.06      250.93     11.42 o
  -2   1  17       61.29       54.82      4.54 o
  -1   1  17      443.77      460.87     20.69 o
   0   1  17      111.45      106.85     10.57 o
   1   1  17       20.66       21.27      4.71 o
   2   1  17      294.02      285.79     19.49 o
   3   1  17       64.31       64.94      6.88 o
   4   1  17       60.37       57.19      6.62 o
   5   1  17      157.49      170.02     13.25 o
   6   1  17       16.91       19.61      4.97 o
   7   1  17       21.58       18.72      5.48 o
   8   1  17        6.89        1.53      5.22 o
  -9   2  17       20.57       19.51      3.16 o
  -8   2  17       92.12       96.59     11.65 o
  -7   2  17      105.61       97.25      7.10 o
  -6   2  17       16.50       21.78      2.98 o
  -5   2  17       71.88       79.20      6.20 o
  -4   2  17      189.21      180.73     10.33 o
  -3   2  17       12.86       20.32      3.46 o
  -2   2  17      127.80      130.14      8.09 o
  -1   2  17        9.40        5.35      4.59 o
   0   2  17      206.50      214.97     18.72 o
   1   2  17       61.58       65.20      7.26 o
   2   2  17       66.42       64.69      7.13 o
   3   2  17      128.21      131.69     12.86 o
   4   2  17       65.79       65.58      8.53 o
   5   2  17        2.74       -4.97      4.97 o
   6   2  17       40.08       39.23      7.13 o
   7   2  17       12.17       12.86      5.86 o
  -8   3  17       19.65       14.27      4.49 o
  -7   3  17        0.88        3.41      3.79 o
  -6   3  17      144.23      138.31      9.31 o
  -5   3  17      172.39      174.63     10.57 o
  -4   3  17      112.97      118.23      8.29 o
  -3   3  17       89.24       76.28      9.30 o
  -2   3  17       73.78       50.31      7.51 o
  -1   3  17       26.26       23.69      5.73 o
   0   3  17      124.81      139.33     14.39 o
   1   3  17       24.66       23.56      6.11 o
   2   3  17      117.58      109.78     11.34 o
   3   3  17       20.59       13.25      5.48 o
   4   3  17       51.77       50.06      7.01 o
   5   3  17       63.47       64.94      8.28 o
   6   3  17       47.75       48.02      7.64 o
   7   3  17       18.74       25.22      7.26 o
  -7   4  17       54.81       57.21      6.55 o
  -6   4  17        7.51        6.65      4.13 o
  -5   4  17       65.55       66.14      5.60 o
  -4   4  17      104.00       92.45      8.66 o
  -3   4  17      135.49      145.95     12.10 o
  -2   4  17      412.05      428.81     33.37 o
  -1   4  17      132.33      122.26     12.61 o
   0   4  17       52.61       57.19      7.77 o
   1   4  17      104.27      112.45     10.95 o
   2   4  17        5.04        8.53      6.11 o
   3   4  17       29.64       41.65      7.26 o
   4   4  17        7.45        3.82      6.24 o
   5   4  17        8.63        5.73      6.88 o
   6   4  17        5.64       10.19      7.26 o
  -6   5  17        7.93        5.04      4.49 o
  -5   5  17        6.75        8.99      7.01 o
  -4   5  17       75.61       79.51      6.91 o
  -3   5  17       49.94       45.35      5.17 o
  -2   5  17        8.86        7.39      6.88 o
  -1   5  17       22.56       27.00      7.51 o
   0   5  17       95.50       93.86     10.06 o
   1   5  17       51.89       59.23      9.43 o
   2   5  17       21.70       27.64      7.51 o
   3   5  17       41.11       36.94      8.15 o
   4   5  17       41.63       49.80      9.17 o
  -4   6  17       33.09       36.17      5.32 o
  -3   6  17        2.58        5.71      4.44 o
  -2   6  17       68.63       58.59      9.68 o
  -1   6  17        8.25        8.79      7.90 o
   0   6  17       27.53       35.03      8.53 o
   1   6  17        8.56        4.71      8.02 o
   2   6  17       15.86       13.12      8.66 o
  -2  -6  18        3.01        6.33      2.42 o
  -1  -6  18       16.81       19.79      4.66 o
   0  -6  18       11.96       18.89      4.53 o
  -5  -5  18       89.19       92.43      5.83 o
  -4  -5  18       18.02       20.44      3.16 o
  -3  -5  18       42.22       40.22      3.47 o
  -2  -5  18       28.14       31.03      4.95 o
  -1  -5  18      154.03      145.74     10.70 o
   0  -5  18       15.72       12.45      3.92 o
   1  -5  18       80.77       90.54      6.92 o
   2  -5  18      150.03      139.91      9.19 o
   3  -5  18        0.06        3.57      3.57 o
  -7  -4  18        8.85       11.82      4.01 o
  -6  -4  18       11.73       17.96      4.32 o
  -5  -4  18       31.34       30.71      3.45 o
  -4  -4  18        1.50        0.62      3.15 o
  -3  -4  18       48.61       50.05      6.43 o
  -2  -4  18       29.15       27.86      4.40 o
  -1  -4  18       88.06       86.22      8.09 o
   0  -4  18      105.79      125.52      7.89 o
   1  -4  18       33.73       32.25      4.78 o
   2  -4  18       18.32       18.07      3.42 o
   3  -4  18       44.01       42.67      4.84 o
   4  -4  18       11.40        6.24      2.67 o
   5  -4  18        0.38        1.27      2.04 o
  -8  -3  18       51.53       50.67      5.30 o
  -7  -3  18        0.12        1.19      5.54 o
  -6  -3  18       71.66       83.67      5.19 o
  -5  -3  18       89.63       93.39      5.37 o
  -4  -3  18      152.96      157.27      6.31 o
  -3  -3  18      129.76      111.74      8.19 o
  -2  -3  18       58.95       67.12      5.36 o
  -1  -3  18      167.26      160.82      9.72 o
   0  -3  18       50.22       44.26      4.97 o
   1  -3  18       95.78       89.91      6.39 o
   2  -3  18      169.21      172.57      9.46 o
   3  -3  18       66.79       75.13      7.01 o
   4  -3  18       48.34       48.27      5.09 o
   5  -3  18       39.52       41.14      4.08 o
  -8  -2  18       49.58       51.42      4.90 o
  -7  -2  18       33.11       30.48      3.97 o
  -6  -2  18       84.57       92.05      5.35 o
  -5  -2  18      111.66      112.22      4.69 o
  -4  -2  18       28.84       21.59      4.28 o
  -3  -2  18       93.25       91.11      8.34 o
  -2  -2  18      159.07      160.43      9.14 o
  -1  -2  18       31.18       38.57      4.08 o
   0  -2  18       12.49       10.63      3.27 o
   1  -2  18       37.31       37.75      3.92 o
   2  -2  18       11.84        6.50      3.31 o
   3  -2  18       55.40       55.28      5.73 o
   4  -2  18        4.92        6.75      2.93 o
   5  -2  18       23.44       25.47      3.18 o
   6  -2  18        9.29       12.61      2.93 o
   7  -2  18       16.28       19.36      3.31 o
  -9  -1  18        8.22        4.48      4.52 o
  -8  -1  18       63.26       70.69      5.54 o
  -7  -1  18       34.48       33.67      3.81 o
  -6  -1  18      144.74      143.21      5.91 o
  -5  -1  18       32.24       32.40      5.35 o
  -4  -1  18      176.71      171.48      9.84 o
  -3  -1  18       95.87       94.62      6.84 o
  -2  -1  18        5.64        2.75      3.33 o
  -1  -1  18      293.69      297.42     15.42 o
   0  -1  18      222.45      223.92     11.26 o
   1  -1  18      431.03      457.94     22.13 o
   2  -1  18       89.01       85.83      8.41 o
   3  -1  18       29.06       35.03      4.33 o
   4  -1  18       46.23       39.99      4.97 o
   5  -1  18       60.55       61.65      6.37 o
   6  -1  18       57.66       60.12      5.73 o
   7  -1  18       79.10       80.10      8.15 o
  -9   0  18        1.43        3.61      2.77 o
  -8   0  18       85.64       92.86      6.76 o
  -7   0  18       39.50       44.40      3.45 o
  -6   0  18       10.28       16.26      4.16 o
  -5   0  18       84.30       86.85      6.26 o
  -4   0  18       12.73       18.36      3.72 o
  -3   0  18       57.96       62.51      5.08 o
  -2   0  18        3.59        4.67      5.03 o
  -1   0  18       32.01       32.99      3.95 o
   0   0  18       53.83       51.29      7.20 o
   1   0  18        2.01        5.22      3.95 o
   2   0  18        7.26       10.19      3.95 o
   3   0  18      229.10      241.85     18.09 o
   4   0  18       14.38       10.95      3.82 o
   5   0  18       50.17       53.49      5.99 o
   6   0  18       11.94        7.26      4.33 o
   7   0  18        0.79        1.53      4.46 o
  -9   1  18        3.60        2.10      2.58 o
  -8   1  18       61.71       61.06      3.64 o
  -7   1  18       48.47       49.98      4.83 o
  -6   1  18      140.40      145.29      9.09 o
  -5   1  18       33.89       30.93      4.22 o
  -4   1  18      148.91      153.56      9.50 o
  -3   1  18       98.47       99.66      6.98 o
  -2   1  18       11.16        9.89      3.18 o
  -1   1  18      301.29      313.67     15.35 o
   0   1  18      197.10      188.75     16.43 o
   1   1  18      443.67      450.70     32.61 o
   2   1  18       94.42       93.60      9.17 o
   3   1  18       26.43       22.16      4.97 o
   4   1  18       63.94       57.32      6.11 o
   5   1  18       55.47       52.48      6.75 o
   6   1  18       49.20       46.62      6.88 o
   7   1  18       80.00       83.92      8.53 o
  -8   2  18       37.55       42.85      5.51 o
  -7   2  18       43.43       45.35      7.71 o
  -6   2  18       88.55       91.87      6.85 o
  -5   2  18       92.62       91.46      6.89 o
  -4   2  18       27.14       29.01      3.91 o
  -3   2  18      112.06      121.84      7.40 o
  -2   2  18      149.25      148.93      9.03 o
  -1   2  18       41.32       41.27      6.50 o
   0   2  18       37.63       27.64      5.60 o
   1   2  18       51.22       49.55      6.37 o
   2   2  18        4.97        3.57      4.84 o
   3   2  18       54.05       40.12      6.50 o
   4   2  18        9.89        5.60      5.09 o
   5   2  18       13.02        9.43      5.60 o
   6   2  18        2.18       -5.48      5.48 o
   7   2  18       15.44       15.03      6.37 o
  -8   3  18       54.27       48.69      5.72 o
  -7   3  18        3.44       -0.90      4.13 o
  -6   3  18       52.97       58.09      6.07 o
  -5   3  18       73.18       90.93     10.70 o
  -4   3  18      175.62      184.54     15.28 o
  -3   3  18      134.82      130.16     12.48 o
  -2   3  18       45.33       52.48      8.28 o
  -1   3  18      160.75      157.16     14.65 o
   0   3  18       56.28       45.22      7.26 o
   1   3  18      110.85      107.74     10.95 o
   2   3  18      148.20      149.26     14.39 o
   3   3  18       74.21       78.95      8.79 o
   4   3  18       60.83       56.42      7.64 o
   5   3  18       34.88       35.79      7.39 o
   6   3  18       40.15       50.56      8.28 o
  -7   4  18       19.48       15.83      4.90 o
  -6   4  18        8.73       12.28      4.59 o
  -5   4  18       33.57       39.02      5.11 o
  -4   4  18        7.72        2.55      6.88 o
  -3   4  18       45.39       49.80      8.15 o
  -2   4  18       27.18       22.16      7.26 o
  -1   4  18      111.78       97.81     10.32 o
   0   4  18       75.92       84.05     11.08 o
   1   4  18       33.51       30.31      7.51 o
   2   4  18       13.37       12.10      6.62 o
   3   4  18       36.37       44.45      8.02 o
   4   4  18        6.78       -0.38      7.01 o
   5   4  18        0.30        0.00      7.13 o
  -5   5  18       80.82       88.76      7.40 o
  -4   5  18       18.94       23.22      4.86 o
  -3   5  18       36.13       44.32      8.79 o
  -2   5  18       19.83       26.11      8.15 o
  -1   5  18      177.92      178.17     15.79 o
   0   5  18       11.79       14.27      7.51 o
   1   5  18       66.52       85.83     10.83 o
   2   5  18      170.40      180.72     16.05 o
   3   5  18        0.70       -3.18      7.64 o
  -2   6  18        1.26        0.89      8.15 o
  -1   6  18       14.92       10.06      8.41 o
   0   6  18       12.51       15.92      8.79 o
  -4  -5  19      129.66      128.46      6.98 o
  -3  -5  19        3.43        6.51      4.80 o
  -2  -5  19       54.33       56.43      5.86 o
  -1  -5  19        0.03        1.53      4.90 o
   0  -5  19        4.46        5.60      3.97 o
   1  -5  19       40.58       41.91      6.50 o
   2  -5  19       11.87        9.10      3.64 o
  -6  -4  19       41.66       50.47      5.02 o
  -5  -4  19        2.04        2.66      2.50 o
  -4  -4  19       61.30       58.53      8.59 o
  -3  -4  19       22.65       33.29      5.16 o
  -2  -4  19       89.92       66.06      5.99 o
  -1  -4  19       27.12       29.48      4.48 o
   0  -4  19      131.73      133.17      8.61 o
   1  -4  19       30.03       31.78      4.15 o
   2  -4  19       25.34       26.01      3.76 o
   3  -4  19       34.66       33.75      4.59 o
   4  -4  19       75.52       73.48      6.75 o
  -7  -3  19       64.04       72.71      5.08 o
  -6  -3  19       23.50       19.77      2.99 o
  -5  -3  19       49.88       47.89      3.68 o
  -4  -3  19      146.58      157.82     10.40 o
  -3  -3  19       31.03       22.51      4.57 o
  -2  -3  19      143.99      136.53      9.14 o
  -1  -3  19       81.67       75.60      5.89 o
   0  -3  19       56.62       52.56      4.98 o
   1  -3  19       95.73      104.25     10.44 o
   2  -3  19        1.96        0.58      2.88 o
   3  -3  19       12.71       15.16      3.44 o
   4  -3  19       40.50       45.34      4.59 o
   5  -3  19       72.08       72.97      6.50 o
  -7  -2  19        6.74        2.72      2.74 o
  -6  -2  19       49.75       64.50      4.08 o
  -5  -2  19       58.76       58.26      5.93 o
  -4  -2  19        5.80        4.64      4.10 o
  -3  -2  19       84.51       79.27      6.52 o
  -2  -2  19      150.47      137.87      8.65 o
  -1  -2  19       70.72       60.43      5.55 o
   0  -2  19       69.38       75.26      5.98 o
   1  -2  19       18.65       20.39      6.94 o
   2  -2  19       47.48       48.91      5.60 o
   3  -2  19       66.73       60.63      5.86 o
   4  -2  19       23.77       27.51      3.95 o
   5  -2  19       14.03       18.72      3.44 o
   6  -2  19       14.00       15.28      3.18 o
  -8  -1  19       38.36       48.18      4.41 o
  -7  -1  19       28.55       33.30      2.92 o
  -6  -1  19       53.08       49.79      6.69 o
  -5  -1  19       76.19       88.32      6.64 o
  -4  -1  19       41.56       47.95      5.48 o
  -3  -1  19       70.70       73.10      5.98 o
  -2  -1  19       47.55       45.57      4.46 o
  -1  -1  19       60.24       58.35      5.24 o
   0  -1  19       18.82       24.80      3.79 o
   1  -1  19      260.77      269.62     13.60 o
   2  -1  19       92.82       95.77      8.66 o
   3  -1  19       90.53      108.76      9.55 o
   4  -1  19       24.15       22.42      3.95 o
   5  -1  19       14.40       10.83      3.69 o
   6  -1  19       25.91       26.87      4.46 o
  -8   0  19       39.40       42.70      3.59 o
  -7   0  19        0.58       -1.29      4.09 o
  -6   0  19       14.44       19.53      4.44 o
  -5   0  19       76.55       67.58      5.84 o
  -4   0  19        1.73        0.44      3.43 o
  -3   0  19      153.39      164.13      9.63 o
  -2   0  19       49.98       40.19      4.40 o
  -1   0  19       14.01       16.86      3.65 o
   0   0  19       95.51       99.64      6.93 o
   1   0  19        0.67        0.51      4.08 o
   2   0  19       16.73       20.38      4.71 o
   3   0  19       45.44       47.76      5.99 o
   4   0  19        4.64        2.93      4.08 o
   5   0  19      151.94      161.49     13.25 o
   6   0  19       18.40       19.61      4.97 o
  -8   1  19       35.65       38.64      5.22 o
  -7   1  19       31.29       39.90      4.83 o
  -6   1  19       47.72       44.92      5.08 o
  -5   1  19       77.74       85.93      6.33 o
  -4   1  19       48.31       52.23      4.90 o
  -3   1  19       85.88       88.05      6.05 o
  -2   1  19       31.29       33.75      4.40 o
  -1   1  19       71.18       67.19      5.16 o
   0   1  19       16.76       23.05      5.35 o
   1   1  19      225.79      241.34     19.87 o
   2   1  19       93.04       87.87      8.92 o
   3   1  19       99.30      100.99     10.44 o
   4   1  19       10.46        5.35      4.71 o
   5   1  19       12.26        4.71      4.97 o
   6   1  19       21.12       20.25      5.73 o
  -7   2  19        5.70        6.75      7.77 o
  -6   2  19       31.26       40.50      9.04 o
  -5   2  19       66.66       77.43      5.69 o
  -4   2  19        3.61        3.72      3.62 o
  -3   2  19       97.96      109.64      7.06 o
  -2   2  19      151.37      135.63      8.72 o
  -1   2  19       95.51      107.87      9.81 o
   0   2  19       56.05       61.39      8.02 o
   1   2  19       12.73       12.86      5.60 o
   2   2  19       66.60       58.72      7.39 o
   3   2  19       70.03       57.06      7.51 o
   4   2  19       20.21       20.12      5.99 o
   5   2  19       19.06       16.94      6.11 o
   6   2  19       10.63        7.77      6.11 o
  -7   3  19       65.48       73.85      6.91 o
  -6   3  19       22.37       19.11      7.77 o
  -5   3  19       65.51       75.39      9.55 o
  -4   3  19      139.50      148.37     15.41 o
  -3   3  19       29.19       17.19      6.88 o
  -2   3  19      146.31      156.01     14.27 o
  -1   3  19       85.05       79.08      9.30 o
   0   3  19       56.71       59.10      8.15 o
   1   3  19       92.22       94.88     10.32 o
   2   3  19        4.74        3.57      5.99 o
   3   3  19       20.84       17.58      6.50 o
   4   3  19       38.14       47.64      7.51 o
   5   3  19       79.06       86.60      9.55 o
  -6   4  19       30.29       35.60      5.60 o
  -5   4  19        6.52        7.26      7.90 o
  -4   4  19       43.63       52.98      9.43 o
  -3   4  19       26.51       24.96      8.02 o
  -2   4  19      101.80       82.52      9.93 o
  -1   4  19       21.22       20.51      7.01 o
   0   4  19      111.55      111.43     12.23 o
   1   4  19       32.95       26.87      7.77 o
   2   4  19       11.24        9.55      7.13 o
   3   4  19       34.03       47.38      8.15 o
   4   4  19       70.95       69.91      9.93 o
  -4   5  19      120.36      125.06     13.76 o
  -3   5  19        8.85        4.33      8.02 o
  -2   5  19       58.86       57.57      9.68 o
  -1   5  19        3.66        0.89      7.77 o
   0   5  19        1.63       -2.55      7.90 o
   1   5  19       52.91       53.24      9.30 o
   2   5  19        6.45        3.18      8.28 o
  -4  -4  20        7.87        7.89      5.15 o
  -3  -4  20       53.91       58.88      6.12 o
  -2  -4  20       26.81       29.10      4.94 o
  -1  -4  20       22.80       31.50      4.99 o
   0  -4  20       65.41       59.53      5.62 o
   1  -4  20        6.65        4.91      3.82 o
   2  -4  20      167.76      175.74     18.33 o
   3  -4  20       61.44       54.77      6.11 o
  -6  -3  20       42.92       50.41      3.91 o
  -5  -3  20       34.41       37.67      5.47 o
  -4  -3  20        3.68        3.53      4.46 o
  -3  -3  20        2.38        4.39      4.23 o
  -2  -3  20      172.87      173.83     10.90 o
  -1  -3  20       27.86       22.64      5.35 o
   0  -3  20      151.60      171.35     18.60 o
   1  -3  20       17.49       16.13      3.80 o
   2  -3  20        0.14        2.80      3.82 o
   3  -3  20       31.24       31.71      4.46 o
   4  -3  20        7.10        6.62      3.18 o
  -7  -2  20       10.61        9.81      2.22 o
  -6  -2  20       36.77       44.50      5.67 o
  -5  -2  20      113.32      104.72      7.54 o
  -4  -2  20      176.76      205.33     12.23 o
  -3  -2  20       56.46       59.48      5.63 o
  -2  -2  20        6.83        7.42      3.96 o
  -1  -2  20       52.70       51.92      5.20 o
   0  -2  20      179.87      195.93     10.91 o
   1  -2  20        7.08        7.90      5.29 o
   2  -2  20       37.48       42.67      5.35 o
   3  -2  20       37.23       33.62      4.84 o
   4  -2  20      110.77      112.58     10.06 o
   5  -2  20       49.01       52.35      5.35 o
  -7  -1  20       31.78       32.47      5.24 o
  -6  -1  20       49.00       51.15      5.72 o
  -5  -1  20        2.06        2.61      4.24 o
  -4  -1  20       25.19       29.16      4.76 o
  -3  -1  20       29.61       30.82      4.36 o
  -2  -1  20       97.61      104.11      7.71 o
  -1  -1  20       20.63       21.64      4.14 o
   0  -1  20        5.10        7.15      3.63 o
   1  -1  20       45.20       45.85      6.37 o
   2  -1  20        8.90        8.28      4.33 o
   3  -1  20       20.87       26.75      4.71 o
   4  -1  20       51.21       50.06      6.11 o
   5  -1  20        3.44        5.99      3.95 o
  -7   0  20        0.80        6.53      4.49 o
  -6   0  20      160.71      167.04     10.55 o
  -5   0  20        7.43        7.86      4.25 o
  -4   0  20      162.85      176.27     10.77 o
  -3   0  20      124.30      125.41      8.67 o
  -2   0  20        8.15        6.94      3.91 o
  -1   0  20       83.09      103.98      7.41 o
   0   0  20       80.41       75.62      5.81 o
   1   0  20        2.08        3.31      4.71 o
   2   0  20      124.88      120.22     11.21 o
   3   0  20       10.34       18.85      4.97 o
   4   0  20       39.52       42.92      5.86 o
   5   0  20       64.35       60.63      6.88 o
  -7   1  20       24.96       24.60      4.85 o
  -6   1  20       52.33       63.23      5.92 o
  -5   1  20        1.74        0.64      3.91 o
  -4   1  20       21.54       19.72      4.31 o
  -3   1  20       23.36       27.25      4.40 o
  -2   1  20      106.18      128.86      8.23 o
  -1   1  20       24.93       21.25      4.08 o
   0   1  20        2.75        8.15      5.48 o
   1   1  20       65.21       61.90      7.13 o
   2   1  20        9.25       10.57      5.35 o
   3   1  20        8.85       10.70      5.35 o
   4   1  20       65.86       63.05      7.13 o
   5   1  20        4.56       -3.31      5.22 o
  -7   2  20        6.70        5.22      7.51 o
  -6   2  20       38.15       20.38      8.53 o
  -5   2  20      102.54       99.20      7.34 o
  -4   2  20      164.82      201.19     12.35 o
  -3   2  20       53.01       54.28      6.81 o
  -2   2  20        4.86        2.80      6.37 o
  -1   2  20       67.47       69.15      8.28 o
   0   2  20      159.61      154.36     15.79 o
   1   2  20       10.37        4.46      5.86 o
   2   2  20       32.14       37.32      7.13 o
   3   2  20       45.44       44.96      7.01 o
   4   2  20      126.89      132.96     12.48 o
   5   2  20       45.48       42.92      7.51 o
  -6   3  20       57.20       69.28      9.93 o
  -5   3  20       29.52       36.81      8.15 o
  -4   3  20       14.56       10.95      7.51 o
  -3   3  20        3.19        2.42      7.01 o
  -2   3  20      187.03      190.66     16.69 o
  -1   3  20       24.38       20.38      7.13 o
   0   3  20      141.53      147.99     15.16 o
   1   3  20       17.25       12.35      6.75 o
   2   3  20        1.17        5.09      6.88 o
   3   3  20       32.46       31.84      7.26 o
   4   3  20        1.71        2.42      6.62 o
  -4   4  20        6.77       14.90      8.41 o
  -3   4  20       47.26       71.82     10.06 o
  -2   4  20       28.93       28.40      8.28 o
  -1   4  20       19.60       29.29      8.41 o
   0   4  20       82.10       77.30      9.68 o
   1   4  20        8.50        6.37      7.39 o
   2   4  20      165.68      174.48     17.58 o
   3   4  20       68.98       75.90      9.68 o
  -2  -4  21       15.46       20.82      8.60 o
  -1  -4  21       42.94       44.30      5.53 o
   0  -4  21       14.69       12.74      4.50 o
  -5  -3  21       19.79       21.41      5.42 o
  -4  -3  21        6.67        7.77      4.86 o
  -3  -3  21       44.81       50.76      5.81 o
  -2  -3  21       45.06       41.85      5.25 o
  -1  -3  21        6.32        8.29      4.45 o
   0  -3  21       31.35       24.14      4.56 o
   1  -3  21       33.87       31.82      4.62 o
   2  -3  21      101.38       95.26      9.30 o
   3  -3  21       10.88       13.88      3.95 o
  -6  -2  21       12.31       16.39      5.29 o
  -5  -2  21        2.81       -0.48      4.55 o
  -4  -2  21       80.69       91.69      6.83 o
  -3  -2  21       82.80       86.30      7.02 o
  -2  -2  21       25.94       23.07      4.63 o
  -1  -2  21       91.64      105.26      7.79 o
   0  -2  21       98.17       97.61      7.15 o
   1  -2  21       88.45       94.33      7.16 o
   2  -2  21       84.10       89.91      9.30 o
   3  -2  21        1.46       -1.66      3.82 o
   4  -2  21       23.01       29.93      4.59 o
  -6  -1  21       22.67       25.63      5.22 o
  -5  -1  21      128.20      137.87      9.88 o
  -4  -1  21       19.04       10.93      4.61 o
  -3  -1  21       38.80       42.83      5.35 o
  -2  -1  21       55.59       56.68      5.49 o
  -1  -1  21       66.64       75.62      6.25 o
   0  -1  21       26.51       30.68      4.61 o
   1  -1  21       23.41       28.02      5.35 o
   2  -1  21       19.75       18.34      4.97 o
   3  -1  21       68.90       65.84      7.13 o
   4  -1  21       51.54       47.76      5.99 o
  -6   0  21        8.61        8.12      5.92 o
  -5   0  21        0.08        2.88      4.33 o
  -4   0  21       25.81       26.78      4.87 o
  -3   0  21       10.58       13.68      4.24 o
  -2   0  21        3.54        6.77      4.32 o
  -1   0  21       29.12       29.38      4.67 o
   0   0  21      117.03      114.24     11.72 o
   1   0  21       38.62       41.78      6.50 o
   2   0  21       33.21       30.19      5.86 o
   3   0  21      110.71      126.08     11.85 o
   4   0  21        2.30        2.42      4.97 o
  -6   1  21       19.19       18.12      8.09 o
  -5   1  21      142.10      158.17     10.01 o
  -4   1  21       15.78       13.41      4.46 o
  -3   1  21       39.40       50.98      5.38 o
  -2   1  21       54.46       59.54      6.36 o
  -1   1  21       71.69       70.17      8.92 o
   0   1  21       32.25       42.41      6.88 o
   1   1  21        9.60       11.72      5.73 o
   2   1  21       13.66       11.97      5.86 o
   3   1  21       74.56       72.97      8.41 o
   4   1  21       43.67       39.99      6.88 o
  -6   2  21       17.37       20.89      8.53 o
  -5   2  21        0.89       -0.13      7.64 o
  -4   2  21       51.18       68.16      6.37 o
  -3   2  21       99.58      102.34      7.10 o
  -2   2  21       20.00       19.74      7.26 o
  -1   2  21      104.71      103.66     11.21 o
   0   2  21       98.19       73.86      9.68 o
   1   2  21      100.87       94.62     10.19 o
   2   2  21       76.24       83.92      9.81 o
   3   2  21        1.64        4.97      6.24 o
   4   2  21       17.76       24.33      6.88 o
  -5   3  21       27.01       39.61      9.43 o
  -4   3  21        9.95        5.60      8.02 o
  -3   3  21       60.44       72.33      9.93 o
  -2   3  21       31.22       30.19      8.15 o
  -1   3  21       11.32       23.56      7.77 o
   0   3  21       41.12       48.40      8.15 o
   1   3  21       42.32       33.50      7.77 o
   2   3  21       89.52       82.01     10.57 o
   3   3  21        6.28        2.55      7.26 o
  -2   4  21        7.19       10.32      8.41 o
  -1   4  21       53.45       56.04      9.68 o
   0   4  21       14.01       23.18      8.28 o
  -2  -3  22       25.00       21.75      5.07 o
  -1  -3  22        1.47       -1.92      4.38 o
   0  -3  22       75.76       85.20     11.02 o
  -4  -2  22       54.70       53.78      6.21 o
  -3  -2  22       49.61       48.41      5.80 o
  -2  -2  22      100.22      112.11      7.92 o
  -1  -2  22       31.56       27.54      4.89 o
   0  -2  22       11.88       19.32      5.16 o
   1  -2  22       77.38       78.45      8.41 o
   2  -2  22       12.78       11.46      4.84 o
  -5  -1  22       17.88       17.57      4.90 o
  -4  -1  22       31.32       38.48      5.41 o
  -3  -1  22       20.18       24.16      5.22 o
  -2  -1  22       11.01       10.34      4.72 o
  -1  -1  22        8.74       12.16      4.50 o
   0  -1  22       15.71       17.56      4.48 o
   1  -1  22       40.10       36.55      6.37 o
   2  -1  22       32.39       32.61      5.99 o
   3  -1  22       25.41       33.50      5.48 o
  -5   0  22        4.20        5.72      4.76 o
  -4   0  22      172.58      189.80     11.97 o
  -3   0  22       18.36        5.27      4.58 o
  -2   0  22       65.56       74.68      6.62 o
  -1   0  22       92.46       78.58      6.48 o
   0   0  22        0.38       -2.67      5.60 o
   1   0  22       47.20       55.40      7.64 o
   2   0  22      110.12       86.98      9.04 o
   3   0  22       50.15       48.40      7.13 o
  -5   1  22       10.13       14.55      4.92 o
  -4   1  22       31.75       36.93      8.28 o
  -3   1  22       25.82       33.65      5.23 o
  -2   1  22        3.46       -2.48      4.48 o
  -1   1  22        8.91        7.13      6.62 o
   0   1  22       27.39       14.65      6.75 o
   1   1  22       47.21       45.22      7.39 o
   2   1  22       30.67       33.50      7.01 o
   3   1  22       13.38       11.85      6.50 o
  -4   2  22       70.21       59.48      9.81 o
  -3   2  22       40.89       47.06      5.62 o
  -2   2  22       80.88      100.86     11.85 o
  -1   2  22       49.19       50.44      8.53 o
   0   2  22       16.29       23.05      7.39 o
   1   2  22       81.07       81.25      9.81 o
   2   2  22       14.17       10.32      6.88 o
  -2   3  22       31.44       23.82      8.28 o
  -1   3  22        0.23        4.84      8.02 o
   0   3  22       70.63       67.49     10.44 o
  -3  -1  23      132.86      138.88      9.90 o
  -2  -1  23        3.14        0.87      4.90 o
  -1  -1  23        2.82        7.44      4.82 o
   0  -1  23       20.86       21.55      6.50 o
  -3   0  23        0.04       -1.73      4.91 o
  -2   0  23      105.99      126.27      9.36 o
  -1   0  23        6.89        6.33      4.81 o
   0   0  23       64.07       84.30      9.68 o
   1   0  23       58.09       50.18      7.77 o
  -3   1  23      133.78      145.61     10.41 o
  -2   1  23        4.43        3.10      4.77 o
  -1   1  23        1.03        2.04      7.13 o
   0   1  23       19.25       28.53      7.39 o
 
